# Supplementary material for: Pervasive associations between dark septate endophytic fungi with tree root and soil microbiomes across Europe
Source: Nat Commun. 2024 Jan 2;15:159. doi: 10.1038/s41467-023-44172-4 (PMC10761831; doi:10.1038/s41467-023-44172-4)
Supplement: Supplementary file 4 — Supplementary Data 1 [file 41467_2023_44172_MOESM4_ESM.xlsx]

## Sheet: Blad1
Location	Site	Tree species	Plot	Latitude	Longitude	Altitude	Mean annual temperature (MAT)	Climatic moisture deficit (CMD)	Mean annual precipitation (MAP)	Tree richness	Ectomorrhizal (EcM) trees	Coniferous Ectomycorrhizal (EcM) trees	Soil type
			#	°N	°E	m.a.s.l	°C	index	mm	# species	basal area %	basal area %	WRB
NIBIO Svanhovd Research Station.	SVA	Alnus incana	1	69.46	30.04	45.72	0.8	0.1	479	4	95	0	Haplic Podzol
Norway	SVA	Betula pendula	1	69.46	30.04	45.72	0.8	0.1	479	4	95	0	Haplic Podzol
	SVA	Sorbus aucuparia	1	69.46	30.04	45.72	0.8	0.1	479	4	95	0	Haplic Podzol
Roveniemi.	ROV	Alnus incana	2	66.61	26.02	158.32	0.9	0.3	567	8	97	38	Dystric Histosol
Finland	ROV	Betula pendula	2	66.61	26.02	158.32	0.9	0.3	567	8	97	38	Dystric Histosol
	ROV	Sorbus aucuparia	2	66.61	26.02	158.32	0.9	0.3	567	8	97	38	Dystric Histosol
Sandängesstranden.	PIT	Alnus incana	3	65.25	21.59	16.2	3	0.3	486	5	95	40	Haplic Arenosol
Sweden	PIT	Betula pendula	3	65.25	21.59	16.2	3	0.3	486	5	95	40	Haplic Arenosol
	PIT	Sorbus aucuparia	3	65.25	21.59	16.2	3	0.3	486	5	95	40	Haplic Arenosol
Svartberget SITES Research Station SLU.	VIN	Alnus incana	4	64.25	19.77	249.09	2.1	0.5	616	6	97.5	90	Haplic Podzol
Sweden	VIN	Betula pendula	5	64.25	19.77	227.35	2.3	0.5	598	5	97.5	7.5	Haplic Podzol
	VIN	Sorbus aucuparia	5	64.25	19.77	227.35	2.3	0.5	598	5	97.5	7.5	Haplic Podzol
Störnnäset.	SUN	Alnus incana	6	62.46	17.49	18.33	5.1	0.4	592	6	85	25	Haplic Podzol
Sweden	SUN	Betula pendula	6	62.46	17.49	18.33	5.1	0.4	592	6	85	25	Haplic Podzol
	SUN	Sorbus aucuparia	6	62.46	17.49	18.33	5.1	0.4	592	6	85	25	Haplic Podzol
Siljanfors Research Station SLU.	SIL	Alnus incana	7	60.89	14.38	223.19	4.5	0.4	532	6	80	22.5	Haplic Podzol
Sweden	SIL	Alnus glutinosa	7	60.89	14.38	223.19	4.5	0.4	532	6	80	22.5	Haplic Podzol
	SIL	Betula pendula	7	60.89	14.38	223.19	4.5	0.4	532	6	80	22.5	Haplic Podzol
	SIL	Sorbus aucuparia	7	60.89	14.38	223.19	4.5	0.4	532	6	80	22.5	Haplic Podzol
Hågadalen.	UPP	Alnus_glutinosa	8	59.83	17.59	57.51	6.1	0.4	587	8	90	70	Dystric Cambisol
Sweden	UPP	Betula pendula	8	59.83	17.59	57.51	6.1	0.4	587	8	90	70	Dystric Cambisol
	UPP	Sorbus aucuparia	8	59.83	17.59	57.51	6.1	0.4	587	8	90	70	Dystric Cambisol
Asa SITES Research Station SLU.	ASA	Alnus glutinosa	9	57.15	14.77	225.39	6.2	0.3	634	6	85	20	Haplic Arenosol
Sweden	ASA	Betula pendula	9	57.15	14.77	225.39	6.2	0.3	634	6	85	20	Haplic Arenosol
	ASA	Sorbus aucuparia	9	57.15	14.77	225.39	6.2	0.3	634	6	85	20	Haplic Arenosol
Auderød.	AUD	Alnus glutinosa	10	55.99	12.09	10.23	8.4	0.2	593	10	92.5	10	Haplic Podzol
Denmark	AUD	Betula pendula	10	55.99	12.09	10.23	8.4	0.2	593	10	92.5	10	Haplic Podzol
	AUD	Sorbus aucuparia	10	55.99	12.09	10.23	8.4	0.2	593	10	92.5	10	Haplic Podzol
Ulvshale.	MON	Alnus incana	11	55.04	12.26	7.42	8.6	0.4	600	7	90	15	Eutric Gleysol
Denmark	MON	Alnus glutinosa	11	55.04	12.26	7.42	8.6	0.4	600	7	90	15	Eutric Gleysol
	MON	Betula pendula	11	55.04	12.26	7.42	8.6	0.4	600	7	90	15	Eutric Gleysol
	MON	Sorbus aucuparia	11	55.04	12.26	7.42	8.6	0.4	600	7	90	15	Eutric Gleysol
Schorfheide-Chorin Biosphere Reserve.	SCH	Alnus incana	12	53.18	13.82	69.01	8.8	0.9	541	1	100	0	Haplic Luvisol
Germany	SCH	Alnus glutinosa	13	53.18	13.81	31.95	8.9	0.9	529	1	100	0	Haplic Luvisol
	SCH	Betula pendula	14	53.18	13.81	38.8	9.1	0.9	505	3	100	92.5	Haplic Luvisol
	SCH	Sorbus aucuparia	15	53.18	13.82	30.02	9.1	0.9	495	4	95	90	Haplic Luvisol
Lower Saxony Forestry Area Reinhausen.	GOT	Alnus incana	16	51.43	10.02	280.44	8.3	0.6	704	2	95	0	Haplic Luvisol
Germany	GOT	Alnus glutinosa	17	51.46	9.99	234.57	8.5	0.6	725	6	95	2.5	Haplic Luvisol
	GOT	Betula pendula	18	51.58	10.09	261.09	8.8	0.6	627	8	85	35	Dystric Cambisol
	GOT	Sorbus aucuparia	18	51.58	10.09	261.09	8.8	0.6	627	8	85	35	Dystric Cambisol
Fichtelberg.	FIC	Alnus incana	19	50.02	11.86	731.26	6.9	0.7	895	1	100	0	Dystric Cambisol
Germany	FIC	Alnus glutinosa	20	50.02	11.86	734.38	6.2	0.7	1085	6	95	62.5	Dystric Cambisol
	FIC	Betula pendula	21	50.01	11.86	741.54	6.9	0.7	895	6	95	80	Dystric Cambisol
	FIC	Sorbus aucuparia	21	50.01	11.86	741.54	6.9	0.7	895	6	95	80	Dystric Cambisol
Freising.	MUN	Alnus incana	22	48.41	11.69	467.5	9	0.6	858	4	95	0	Haplic Luvisol
Germany	MUN	Alnus glutinosa	22	48.41	11.69	467.5	9	0.6	858	4	95	0	Haplic Luvisol
	MUN	Betula pendula	23	48.41	11.69	471.65	9.1	0.6	814	5	67.5	45	Haplic Luvisol
	MUN	Sorbus aucuparia	23	48.41	11.69	471.65	9.1	0.6	814	5	67.5	45	Haplic Luvisol
Aldein/Aldino.	BOZ	Alnus incana	24	46.41	11.5	1210.9	6.3	0.3	786	7	92.5	75	Lamellic Podzol
Italy	BOZ	Alnus glutinosa	25	46.37	11.35	1118.24	6.6	0.3	1027	4	100	40	Dystric Cambisol
	BOZ	Betula pendula	26	46.38	11.36	1177.97	6.6	0.3	1027	8	95	60	Dystric Cambisol
	BOZ	Sorbus aucuparia	26	46.38	11.36	1177.97	6.6	0.3	1027	8	95	60	Dystric Cambisol
Valditacca.	APE	Alnus incana	27	44.39	10.1	986.62	8.3	0.4	1213	8	90	0	Eutric Cambisol
Italy	APE	Betula pendula	27	44.39	10.1	986.62	8.3	0.4	1213	8	90	0	Eutric Cambisol
	APE	Sorbus aucuparia	27	44.39	10.1	986.62	8.3	0.4	1213	8	90	0	Eutric Cambisol
Belagaio.	BEL	Alnus glutinosa	28	43.08	11.2	469.95	13.1	0.8	776	11	65	5	Chromic Cambisol
Italy	BEL	Betula pendula	28	43.08	11.2	469.95	13.1	0.8	776	11	65	5	Chromic Cambisol
	BEL	Sorbus torminalis	28	43.08	11.2	469.95	13.1	0.8	776	11	65	5	Chromic Cambisol
Manziana.	MAN	Alnus glutinosa	29	42.08	12.09	247.36	15.1	0.7	829	4	97.5	0	Eutric Cambisol
Italy	MAN	Betula pendula	29	42.08	12.09	247.36	15.1	0.7	829	4	97.5	0	Eutric Cambisol
	MAN	Sorbus domestca	30	42.08	12.09	250.56	14.6	0.7	891	3	97.5	0	Eutric Cambisol
