# Supplementary material for: Pervasive associations between dark septate endophytic fungi with tree root and soil microbiomes across Europe
Source: Nat Commun. 2024 Jan 2;15:159. doi: 10.1038/s41467-023-44172-4 (PMC10761831; doi:10.1038/s41467-023-44172-4)
Supplement: Supplementary file 5 — Supplementary Data 2 [file 41467_2023_44172_MOESM5_ESM.xlsx]

## Sheet: Blad1
Substrate	OTU_ID	ITS2_Sequence	Domain	Phylum	Class	Order	Family	Genus	Species
Roots	OTU1249	AACGCACATTGCGCCCTTTGGTATTCCGAAGGGCATGCCTGTTCGAGCGTCATTATCACCCCTCAAGCCCCCGGCTTGGTGTTGGACGGTCTGGTTTCGGTCCCCGAAACCCCTCCTAAAGTTAATGACGGCGGTGTGTGAGCCCCCGGTACACTGAGCTTCTTTACTGAGCACGTATCGGTTCTAGGGCCGCAGACCCCCGGTCTTCTTCCCTCACGGGAAATTTTTTTCAGGTTGACCTCGGATCAGGTAGGGATACCCGCTGAACTTAA	Fungi	Ascomycota	Eurotiomycetes	Chaetothyriales	Herpotrichiellaceae	Capronia	?
Roots	OTU1600	AACGCACATTGCGCCCTTTGGTATTCCGAAGGGCATGCCTGTTCGAGCGTCATTATCAACCCTCAAGACTACTTTGCGGTGGTTTTGGTGTTGGACGGTTTGGTTGAGCGCTCGCTTAAACCCCTCCTAAAGACAATGACGGCGGACTTGTGGAACCCCCGGTACACTGAGCTTCTTAACTGAGCATGTATCGGATTAAGGGTGCGCGAGCCCCGGTCTACTCCCTTGAATGGGAAAATCTTTCTCAAGGTTGACCTCGGATCAGGTAGGGATACCCGCTGAACTTAA	Fungi	Ascomycota	Eurotiomycetes	Chaetothyriales	Herpotrichiellaceae	Capronia	?
Roots	OTU2428	AACGCATATTGCGCCCTTTGGTATTCCGAAGGGCATGCCTGTTCGAGCGTCATTATCACCTCTCAAGCCTGGCTTGCTGTTGGACTCTAGGTTTGGCTTTAGCTATGACCAGTCTTAAAGATAATGACGGCGTCTGTGAGGACCCCTGTACACTGAGCTTTTTAAGCACGTACTAGGCGGGAGTCCAGGCCCGGTCTTACCCATTTTTACTTAAAAGGTTGACCTCGGATCAGGTAGGAATACCCGCTGAACTTAA	Fungi	Ascomycota	Eurotiomycetes	Chaetothyriales	Herpotrichiellaceae	Capronia	?
Roots	OTU2429	AACGCACATTGCGCCCTTTGGTATTCCGAAGGGCATGCCTGTTCGAGCGTCATTATCACCCCTCAAGCCCCTGGGCTTGGTGTTGGACGGTTTGGTGAAGCCCTCTGGGCGTCACCCCTCCTAAAGACAATGACGGCGGCCTGTTGGAACCCCCGGTACACTGAGCGTCTTAACTGAGCACGTATCGGATCAAGGGAACCCAGGCTCCGGTCTTCTCCCTTCATTGGGAAACTCCTTTCTAAGGTTGACCTCGGATCAGGTAGGAATACCCGCTGAACTTAA	Fungi	Ascomycota	Eurotiomycetes	Chaetothyriales	Herpotrichiellaceae	Capronia	?
Roots	OTU3377	AACGCACATTGCGCCCTTTGGTATTCCGAAGGGCATGCCTGTTCGAGCGTCATTATCACCCCTCAAGACTACTTTGCAGTGGTTTTGGTGTTGGACGGTTTGGTTAAGCTCTTGCTTCAACCCCTCCTAAAGACAATGACGGCGGACTTGTGGAACCCCCGGTACACTGAGCTTCTTAACAGAGCACGTACCGGATGAAGGGTGCCCGAGCCCCGGTCTACTCCCTTGAATGGGAAAATCTTTCTCAAGGTTGACCTCGGATCAGGTAGGGATACCCGCTGAACTTAA	Fungi	Ascomycota	Eurotiomycetes	Chaetothyriales	Herpotrichiellaceae	Capronia	?
Roots	OTU3681	AACGCATATTGCGCCCTTTGGTATTCCGAAGGGCATGCCTGTTCGAGCGTCATTATCAACCATCAAGCTTGGCTTGTCGTTGGACCTTTTTTGCCATTGAAATATGTGACAGGTCCGAAAGATAATGACGGTGTCGTGTTTGACCCTAAATGCAACGAGCTTTTGATAGCACGCATTGAAGTGGTTGGCCGACCCAGTCTTTAACCATCATTTTTCCAAGGTTGACCTCGGATCAGGTAGGAATACCCGCTGAACTTAA	Fungi	Ascomycota	Eurotiomycetes	Chaetothyriales	Herpotrichiellaceae	Capronia	?
Roots	OTU3774	AACGCATATTGCGCCCTTTGGTATTCCGAAGGGCATGCCTGTTCGAGCGTCATTATCAACGATCAAGCCTGGCTTGTTGTTGGACTCTACTGCTGAAATATGTGGTAGGTCCGAAAAATAATGACAGTGTCGTGTTTGACCCTAGATGCAACGAGCTTTTTTATAGCACGCATTGAAGTGGTCAACCAGCCTCGTCTTAACCATCAATTTCTAAGGTCGACCTCGGATCAGGTAGGAATACCCGCTGAACTTAA	Fungi	Ascomycota	Eurotiomycetes	Chaetothyriales	Herpotrichiellaceae	Capronia	?
Roots	OTU409	AACGCATATTGCGCCCTTTGGTATTCCGAAGGGCATGCCTGTTCGAGCGTCATTATCAACCATCAAGCCTGGCTTGTCGTTGGACCCTTTTGCCACTGAAATATGTGACAGGTCCGAAAGATAATGACGGCGTCGTGTTTGACCCTAAATGCAACGAGCTTTTTATAGCACGCATTGAAGTGGTCGGCCGACCCAGTCTTTAACCATCATTTTTCTAAGGTTGACCTCGGATCAGGTAGGAATACCCGCTGAACTTAA	Fungi	Ascomycota	Eurotiomycetes	Chaetothyriales	Herpotrichiellaceae	Capronia	?
Roots	OTU4414	AACGCATATTGCGCCCTCTGGTATTCCGGAGGGCATGCCTGTCCGAGCGTCATTGTCAACCCTCAAGCCCTGCTTTGCTGTTGGACCCCTCGACGAAAGTTGACGGCCCCAAAGATAACGACGGTGTTGTGGCAACCCCCGGACGCAATGAGCTTTAACACGCACGCGTCACGGCGGTGTTGTAACCCAGTCTTTAAACAATTATTTCAAGGTTTGACCTCGGATCAGGTAGGAATACCCGCTGAACTTAA	Fungi	Ascomycota	Eurotiomycetes	Chaetothyriales	Herpotrichiellaceae	Capronia	?
Roots	OTU4893	AACGCACATTGCGCCCTTTGGTATTCCGAAGGGCATGCCTGTTCGAGCGTCATTATCACCCCTCAAGCCCTCTCTTGGGTTTGGTGTTGGACGGCCTGGTCAGGCAACTGACCCCTCCTAAAGACAATGACGGCGTCCTCGTGGGATCCCCGGTACACTGAGCTTCTTAACTGAGCACGTATCGGATCAAGGGTCTACGGGACACGGTCTGAAAACCTATATATTTTCTCAAGGTTGACCTCGGATCAGGTAGGGATACCCGCTGAACTTAA	Fungi	Ascomycota	Eurotiomycetes	Chaetothyriales	Herpotrichiellaceae	Capronia	?
Roots	OTU5166	AACGCATATTGCGCCCTTTGGTATTCCGAAGGGCATGCCTGTTCGAGCGTCATTATCAACTATCAAGCCTGGCTTGTTGTTGGACTTTACTGCTGAAATATGTGGTAGGTCCGAAAAATAATGACGGTGTCGTGTTTGACCCTAAATGCAACGAGCTTTATAGCACGCATTGAAGTGGTCAACCGGCCTGGTCTTAACCATCATTTTCTAAGGTTGACCTCGGATCAGGTAGGAATACCCGCTGAACTTAA	Fungi	Ascomycota	Eurotiomycetes	Chaetothyriales	Herpotrichiellaceae	Capronia	?
Roots	OTU1038	AACGCACATTGCGCCCTTTGGTATTCCGAAGGGCATGCCTGTTCGAGCGTCATTATCACCCCTCAAGCCCCGTGCTTGGTGTTGGACGGCCGGTCGAGGGCCCCCTCGACCCCTCCTAAAGACAACGACGGCGGCCTGTGGTTCCCCCGGTACACTGAGCTTCTTACCGAGCACGTACCGGACGAGGGCACCCAGGACCCGGTCTTCTCCTCTCACGAGGAAATTTTTTCAAGGTTGACCTCGGATCAGGTAGGAATACGCGCTGAACTTAA	Fungi	Ascomycota	Eurotiomycetes	Chaetothyriales	Herpotrichiellaceae	Cladophialophora	?
Roots	OTU1094	AACGCACATTGCGCCCTTTAGTATTCTGAAGGGCATGCCTGTTCGATCGTCATTATCACTAATCAAGCCCGGCTTGCTGTTGGACCTCTTGTCGTTAAAAGACAGGCCCTAAAGATAATGACGGTGTTATTAGAACCCTAGATGCAACGAGCTTTGACTAGCACGCATGATAGTGGCCTTTTAACCCGATTTTTTTTAACCAATTTTTTTTAAGGTTGACCTCGGATCAGGTAGGAATACCCGCTGAACTTAA	Fungi	Ascomycota	Eurotiomycetes	Chaetothyriales	Herpotrichiellaceae	Cladophialophora	?
Roots	OTU118	GTGAGTCATCGAATCTTTTAACGCACATTGCGCCCTTTGGTATTCCGAAGGGCATGCCTGTTCGAGCGTCATTATCACCCCTCAAGCCCCGTGCTTGGTGTTGGACGGCCGGTCGAGCGATCGACCCCTCCTAAAGACAATGACGGCGGCCTGCGGTTCCCCCGGTACACTGAGCTTTTAACCGAGCACGTATCGGACCAGGGCACCCGGGACCCGGTCCTCTCCTTTAACTAGGAAACTTCTAAGGTTGACCTCGGATCAGGTAGGAATACGCGCTGAACTTAA	Fungi	Ascomycota	Eurotiomycetes	Chaetothyriales	Herpotrichiellaceae	Cladophialophora	?
Roots	OTU1205	AACGCACATTGCGCCCTTTGGTATTCCGAAGGGCATGCCTGTTCGAGCGTCATTATCACCCCTCGGGCCCCGTGCTCGGTGTTGGACGGCCGGTTCGGGTGACCGAACCCCTCCTAAAGACAATGACGGCGGCCTGCGGTTCCCCCGGTACACTGAGCCTTTGGCACGTGCCGGACGAGGGCGCCCAGGACCCGGTCCTCTCCTCTCAGTAGGAAACTTCTTAGGTTGACCTCGGATCAGGTAGGAATACGCGCTGAACTTAA	Fungi	Ascomycota	Eurotiomycetes	Chaetothyriales	Herpotrichiellaceae	Cladophialophora	?
Roots	OTU1261	AACGCATATTGCGCCCTTTGGTATTCCGAAGGGCATGCCTGTTCGAGCGTCATTATCAACCATCAAGCCTGGCTTGTCGTTGGATCCCTTGCTGCTGAAATATACGGCAGGTCCGAAAGATAATGACGGCGTCGTGTGTGACCCTAGATGCAACGAGCTTTTTTCATAGCACGCATTGAAGTGGTTGGCCGACCCGGTCTTTAACCATCATTTTCTAAGGTTGACCTCGGATCAGGTAGGAATACCCGCTGAACTTAA	Fungi	Ascomycota	Eurotiomycetes	Chaetothyriales	Herpotrichiellaceae	Cladophialophora	?
Roots	OTU1266	AACGCACATTGCGCCCTTTAGTATTCTGAAGGGCATGCCTGTTCGAGCGTCATTATCACTAACCAAGCCTGGCTTGCTGTTGGGTCTCTTTGTCGCTGAAACCGACAGGCCCTAAAGATAATGACGGCGTTACTTGGACCCTAGATGCAACGAGCTTTCATTAGCACGCGTTTAGTCGGACCTTTTAACCCGGTCTTTTTAACCAATTTTCTAAGGTTGACCTCGGATCAGGTAGGAATACCCGCTGAACTTAA	Fungi	Ascomycota	Eurotiomycetes	Chaetothyriales	Herpotrichiellaceae	Cladophialophora	?
Roots	OTU133	AACGCACATTGCGCCCTTTGGTATTCCGAAGGGCATGCCTGTTCGAGCGTCATTATCACCCCTCAAGCCCCGTGCTTGGTGTTGGACGGCTTGGTCGCGTCACCGCGACTCCTCCTAAAGACAATGACGGCGGCCTGTGGTTCCCCCGGTACACTGAGCTTTTAATTGAGCACGTATTGGATAAGGGCGCCCGGGACCCGGTCTTCTCCCTTTACCGGGAAATTTTTCAATGGTTGACCTCGGATCAGGTAGGAATACGCGCTGAACTTAAGCATATCAATAAGGCAGGA	Fungi	Ascomycota	Eurotiomycetes	Chaetothyriales	Herpotrichiellaceae	Cladophialophora	?
Roots	OTU1428	AACGCACATTGCGCCCTTTGGTATTCCGAAGGGCATACCTGTTCGAGCGTCATTATCACCCCTCAAGCCCCGTGCTTGGTGTTGGACGGCCCGGTCGAGGTTACTCGACCCCTCCTAAAGACAATGACGGCGGCCTGTGGTTCCCCCGGTACACTGAGCTTTTAACTGAGCACGTATCGGATAAGGGCGCCCGGGACACGGTCCTCTCCTTTGACTAGGAAACTTTTTTACAAGGTTGACCTCGGATCAGGTAGGAATACGCGCTGAACTTAA	Fungi	Ascomycota	Eurotiomycetes	Chaetothyriales	Herpotrichiellaceae	Cladophialophora	?
Roots	OTU1499	AACGCACATTGCGCCCTTTAGTATTCTGAAGGGCATGCCTGTTCGAGCGTCATTATCACTAATCAAGCACGGCTTGCTGTTGGACCTCTTGTCGTTAAAAGGCAGGCCCCAAAGATAATGACGGTGTTATTAGAACCCTAGATGCAACGAGCTTAACTAGCACGCATGATAGTGGCCTTTTAACCCGGTCTTTTTAACCATTCTTTAATGTTGACCTTGGATCAGGTAGGAATACCCGCTGAACTTAA	Fungi	Ascomycota	Eurotiomycetes	Chaetothyriales	Herpotrichiellaceae	Cladophialophora	?
Roots	OTU1660	AATGCATATTGCGCCCTTTGGTATTCCGAAGGGCATGCCTGTTCGAGCGTCATTATCAACCATCAAGCCTGGCTTGTCGTTGGACCTCTTTACCGTTGAAATATATGGTAGGTCCGAAAAGATAATGACGGCGTCGTGTTTGACCCTAGATGCAACGAGCTTTTTATAGCACGCATTGAAGTGGTCGGCCGACTCAGTCTTTAACCATCATTTTCTAAGGTTGACCTCGGATCAGGTAGGAATACCCGCTGAACTTAA	Fungi	Ascomycota	Eurotiomycetes	Chaetothyriales	Herpotrichiellaceae	Cladophialophora	?
Roots	OTU1688	AACGCATATTGCGCCCTTTGGTATTCCGAAGGGCATGCCTGTTCGAGCGTCATTATCAACCATCAAGCCTAGCTTGTCGTTGGACCTCTTTGCAACTGAAATATGTGGCAGGTCCGAAAGATAATGACGGCGTCGTGTTTGACCCTAGATGCAACGAGCTTTTTATAGCACGCATTGAAGTGGTCGGTCGACCCGGTCTTAACCATCATTTTCTAAGGTTGACCTCGGATCAGGTAGGAATACCCGCTGAACTTAA	Fungi	Ascomycota	Eurotiomycetes	Chaetothyriales	Herpotrichiellaceae	Cladophialophora	?
Roots	OTU1709	AACGCACATTGCGCCCTTTAGTATTCTGAAGGGCATGCCTGTTCGAGCGTCATTATCACTAATCAAGCCCGGCTTGCTGTTGGACCTCTTGTCGTCAAAAGACAGGCCCCAAAGATAATGACGGTGTTATTAGAACCCTAGATGCAACGAGCTTTTAACCAGCACGCATGATAGTGGCCTTTTAACCCGGTCTTTTTAACCATTTTTTTAATGTTGACCTCGGATCAGGTAGGAATACCCGCTGAACCTAA	Fungi	Ascomycota	Eurotiomycetes	Chaetothyriales	Herpotrichiellaceae	Cladophialophora	?
Roots	OTU206	GTGAGTCATCGAGTCTTTTAACGCACATTGCGCCCTTTGGTATTCCGAAGGGCATGCCTGTTCGAGCGTCATTATCACCCCTCAAGCCCCGTGCTTGGTGTTGGATGGCCGGTCGAGGTTCGCCCCGACCCCTCCTAAAGACAATGACGGCGACCTGTGGTTCCCCCGGTACACTGAGCTTTTCGCAGAGCACGTACCGGACGAGGGCGCCCGGGTCACGGTCCCCTCCTCCTCGTGAGGAAATATTTTTCAAGGTTGACCTCGGATCAGGTAGGAATACGCGCTGAACTTAA	Fungi	Ascomycota	Eurotiomycetes	Chaetothyriales	Herpotrichiellaceae	Cladophialophora	?
Roots	OTU2062	AACGCACATTGCGCCCTTTAGTATTCTGAAGGGCATGCCTGTTCGAGCGTCATTATCACTAATCAAGCCTGGCTTGCTGTTGGACCTTTGTCGTTAACAGACAGGTTCCAAAGATAATGACGGCGTCAATTGGACCCTAGATGCAACGAGCTTTCATTAGCACGCATGTTAGAAGCCTTTTGACCCGGTCTTTAACCAATTTTCTCAGGTTGACCTCGGATCAGCTAGGAATACCCGCTGAACTTAA	Fungi	Ascomycota	Eurotiomycetes	Chaetothyriales	Herpotrichiellaceae	Cladophialophora	?
Roots	OTU209	AACGCATATTGCGCCCTTTGGTATTCCGAAGGGCATGCCTGTTCGAGCGTCATTATCAACCATCAAGCCTGGCTTGTCGTTGGACCCCTTTGCGGCTGAAATATGCAGCAGGTCCGAAAGATAATGACGGCGTCGTGTTTGACCCTAGATGCAACGAGCTTTTCATAGCACGCATTGAAGTGGTCGACCGACCCGGTCTTTAACCATTATTTTCTAAGGTTGACCTCGGATCAGGTAGGAATACCCGCTGAACTTAAGCATATCAATAAGCGGAGG	Fungi	Ascomycota	Eurotiomycetes	Chaetothyriales	Herpotrichiellaceae	Cladophialophora	?
Roots	OTU213	GTGATCATCGAGTCTTTGAACGCACATTGCGCCCTTTAGTATTCTGAAGGGCATGCCTGTTCGAGCGTCATTATCACTAATCAAGCCTTGGCTTGCTGTTGGGTCTCTTGTCGTTGAACCGACAGGCCCTAAAGATAATGACGGCGTTATTTGGACCCTAGATGCAACGAGCTTTCATTAGCACGCGTTTAGTCGGACCTTTTAGCCCGGTCTTTTTAACCAATTTTCTTAAGGTTGACCTCGGATCAGGTAGGAATACCCGCTGAACTTAA	Fungi	Ascomycota	Eurotiomycetes	Chaetothyriales	Herpotrichiellaceae	Cladophialophora	?
Roots	OTU2200	AACGCACATTGCGCCCTCTGGTATTCCGGGGGGCATGCCTGTTCGAGCGTCATTATCACCCCTCAAGCCCTGTGCTTGGTGTTGGATGGCCGGTCGAGCGATCGACCCCTCCTAAAGACAATGACGGCGGCCTGTGGTTCCCCCGGTACACTGAGCTTTTAACTGAGCACGTATCGGACAAGGGCACCCGGGACCCGGTCCTCTCCTTTAACTAGGAAACTTCTAAGGTTGACCTCGGATCAGGTAGGAATACGCGCTGAACTTAA	Fungi	Ascomycota	Eurotiomycetes	Chaetothyriales	Herpotrichiellaceae	Cladophialophora	?
Roots	OTU2323	AACGCACATTGCGCCCTTTAGTATTCTGAAGGGCATGCCTGTTCGAGCGTCATTATCACTAATCAAGCCTGGCTTGCTGTTGGGTCTCTTGTCGTGGAAACCGGCCGGCCCTAAAGATAATGACGGCGTTACTTGGACCCTAGATGCAACGAGCTTTCATTAGCACGCGTTTAGTCGGACCTTTTAACCCGGTCTTTTTAACCAATTTTCTAAGGTTGACC	Fungi	Ascomycota	Eurotiomycetes	Chaetothyriales	Herpotrichiellaceae	Cladophialophora	?
Roots	OTU2443	AACGCACATTGCGCCCTTTGGTATTCCGAAGGGCATGCCTGTTCGAGCGTCATTATCACCCCTCAAGCCCCGTGCTTGGTGTTGGACGGCTGGTCGAGGCCCCCTCGACCCCTCCTAAAAATAAAGACGGCGACCTGTGGTTCCCCCGGTACACTGAGCTTCTCACCGAGCACGTATTGGACAAGGGCGCCCAGGAGCCGGTCTTCTCCTCTCACGAGGAAAATTTTCTAAGGTTGACCTCGGATCAGGTAGGAATACGCGCTGAACTTAAGCATATCAATAAGCGGA	Fungi	Ascomycota	Eurotiomycetes	Chaetothyriales	Herpotrichiellaceae	Cladophialophora	?
Roots	OTU296	AACGCACATTGCGCCCTTTAGTATTCTGAAGGGCATGCCTGTTCGAGCGTCATTATCACTAATCAAGCCTGGCTTGCTGTTGGGTCTCTTTGTCGTTCAAACCGACAGGCCCTTAAGATAACGACGGCGTTATTTGGACCCTAGATGCAACGAGCTTTTATTAGCACGCGTTTAGTCGGACCTTTTAACCCGGTCTTTTTAACCAATTTCTCAAGGTTGACCTCGGATCAGGTAGGAATACCCGCTGAACTTAAGCATATAAATAAGCGGAGGA	Fungi	Ascomycota	Eurotiomycetes	Chaetothyriales	Herpotrichiellaceae	Cladophialophora	?
Roots	OTU2980	AACGCACATTGCGCCCTTTAGTATTCTGAAGGGCATGCCTGTTCGAGCGTCATTATCACTAATCAAGCCCGGCTTGCTGTTGGACCTCTTGTCGGTAACACGACAGGCCCCAAAGATAATGACGGTGTCAGTTGGACCCCTAGATGCAACGAGCTTTGATTAGCACGCGTCGTGGTGGCCTTTTGACCCGGTCTTTTTTAACCAATTTCTTAAGGTTGACCTCGGATCAGGTAGGAATACCCGCTGAACTTAA	Fungi	Ascomycota	Eurotiomycetes	Chaetothyriales	Herpotrichiellaceae	Cladophialophora	?
Roots	OTU3068	CCTCCGCTTATTGATATGCTTAAGTTCAGCGCGTATTCCTACCTGATCCGAGGTCAACCTTGAAAAATATTTCCTCACGAGGAGGAGGGGACCGTGACCCGGGCGCCCTCGTCCGGTACGTGCTCTGCGAAAAGCTCAGTGTACCGGGGGAACCACAGGTCGCCGTCATTGTCTTTAGGAGGGGTCGGGGCGAACCTCGACCGGCCATCCAACACCAAGCACGGGGCTTGAGGGGTGATAATGACGCTCGAACAGGCATGCCCTTCGGAATACCAAAGGGCGCAATGTGCGTTCAAAGACTCGATGATTCCA	Fungi	Ascomycota	Eurotiomycetes	Chaetothyriales	Herpotrichiellaceae	Cladophialophora	?
Roots	OTU3192	AACGCACATTGCGCCCTTTGGTATTCCGAAGGGCATGCCTGTTCGAGCGTCATTATCACCCCTCAAGCCCCGTGCTTGGTGTTGGACGGCTTTAGTCGCGGTGACGCGACTCCTCCTAAAGACAATGACGGCGGCCTGTGGTTCCCCCGGTACACTGAGCTTTTAATTGAGCACGTATTGGATAAGGGCACCCGGGACCCCGGTCTTCTCCCTTCACCGGGAAATTTTTCAATGGTTGACCTCGGATCAGGTAGGAATACGCGCTGAACTTAA	Fungi	Ascomycota	Eurotiomycetes	Chaetothyriales	Herpotrichiellaceae	Cladophialophora	?
Roots	OTU343	AACGCACATTGCGCCCTTTAGTATTCTGAAGGGCATGCCTGTTCGAGCGTCATTATCACTAATCAAGCCTGGCTTGCTGTTGGACCTCTTGTCGTTAAAAACCGACAGGCCCTAAAGATAATGACGGCGTTACTTGGACCCTAGATGCAACGAGCTTTCATTAGCACGCGTTTAGTCGGACCTTTTAACCCGGTCTTTTTTAACCCAATTTTTCTAAGGTTGGCCTCGGATCAGGTAGGAATACCCGCTGAACTTAA	Fungi	Ascomycota	Eurotiomycetes	Chaetothyriales	Herpotrichiellaceae	Cladophialophora	?
Roots	OTU3549	AACGCACATTGCGCCCTTTAGTATTCTGAAGGGCATGCCTGTTCGAGCGTCATTATCACTAATCAAGCTCGGCTTGCTGTTGGACCTCTTGTCGTTAAAGACAGGCCCCAAAGATAATGACGGTGTTATTAGAACCCTATATGCAACGAGCTTTAATCAGCACGCATGTTAGTGGCCTTTTAACCCGGTCTTGCTTTACCAATTTTAAGTTTGACCTTGGA	Fungi	Ascomycota	Eurotiomycetes	Chaetothyriales	Herpotrichiellaceae	Cladophialophora	sylvestris
Roots	OTU3727	AACGCACATTGCGCCCTTTAGTATTCTGAAGGGCATGCCTGTTCGAGCGTCATTATCACTAATCAAGCCCGGCTTGCTGTTGGACCTTTTGTCGTTAAGGACAGGTCCTAAAGATAATGACGGCGTCAGTTGGACCCTAGATGCAAAGAGCTTTAACCAGCACGCATTTTTAGTTGGCCCTTTTGACCCGGTCTTTTTTAACCAATTTTTTAAGGTTGACCTCGGATCAGGTAGGAATACCCGCTGAACTTAA	Fungi	Ascomycota	Eurotiomycetes	Chaetothyriales	Herpotrichiellaceae	Cladophialophora	?
Roots	OTU3868	AACGCACATTGCGCCCTTTAGTATTCTGAAGGGCATGCCTGTTCGAGCGTCATTATCACTATTCAAGCCCGGCTTGCTGTTGGACATTTTGTCGTTAAAAAGACATGTCCTAAAGATAATGACGGTGTCTTTTGGACCCTAGATGCAACGAGCTTTAACCAGCACGCATTGTAGTAAAACCATTAGACCCGGTCTTTTTAACCAATTTTATAAGGTTGACCTCGGATCAGGTAGGAATACCCGCTGAACTTAA	Fungi	Ascomycota	Eurotiomycetes	Chaetothyriales	Herpotrichiellaceae	Cladophialophora	?
Roots	OTU4231	AACGCACATTGCGCCCTTTGGCATTCCGAAGGGCATGCCTGTTCGAGCGTCATTATCACCCTTCAAGCCCTGCGCTTGGTGTTGGACGGCTTGGTCGCATATCTCGTTCGACCCCTCCTAAAGACAATGACGGCGGCCTGTGGTTCCCCCGGTACACTGAGCTTTTTAACTGAGCACGTATCGGACAAGGGCGCCCGGGTCACGGTCCTCTCCCGTAACGGGAAACACTTTTACTAAGGTTGACCTCGGATCAGGTAGGAATACGCGCTGAACTTAA	Fungi	Ascomycota	Eurotiomycetes	Chaetothyriales	Herpotrichiellaceae	Cladophialophora	?
Roots	OTU4328	AACGCACATTGCGCCCTTTGGTATTCCGAAGGGCATGCCTGTTCGAGCGTCATTATCACCTCTCAAGCCCTGGCTTGTTGTTGGACTTTTGGTCCCGCCCTCGTGGCGCGACCGGTTCCAAAGACAATGACGGCGTCCGTGGGACCCTCGGTACAATGAGCTTTCACCAGCACGTATCAGAGTTGAAAGGTTCTCGGGCCCGGTCTCCTTTTATTTTAACAAGGTTGACCTCGGATCAGGTAGGAATACCCGCTGAACTTAA	Fungi	Ascomycota	Eurotiomycetes	Chaetothyriales	Herpotrichiellaceae	Cladophialophora	?
Roots	OTU484	AACGCACATTGCGCCCTTTGGTATTCCGAAGGGCATGCCTGTTCGAGCGTCATTATCACCCCTCAAGCCCCGTGCTTGGTGTTGGACGGGTTGGTCGGGGCTTTCCCTCGACCCCTCCTAAAGACAATGACGGCGGCCTGTGGTTCCCCCGGTACACTGAGCTTCTTAACCGAGCACGTACCGGACGAGGGCGCCCGGGCCACGGTCCCCTCCTTTCATTAGGAATCTTTTATCTCAAGGTTGACCTCGGATCAGGTAGGAATACGCGCTGAACTTAAGCATATCAGTAAGCGGAGGA	Fungi	Ascomycota	Eurotiomycetes	Chaetothyriales	Herpotrichiellaceae	Cladophialophora	?
Roots	OTU497	AACGCACATTGCGCCCTTTAGTATTCTGAAGGGCATGCCTGTTCGAGCGTCATTATCACTAATCAAGCCCGGCTTGCTGTTGGACCTCTTGTCGTTAAAAGACAGGCCCTAAAGATAATGACGGTGTCAGTTGGACCCTAGATGCAACGAGCTTTAACCAGCACGCATCATAGTGGCCTTTTGACCCGGTCTTTTTTAACCAATTTCTAATGTTGACCTCG	Fungi	Ascomycota	Eurotiomycetes	Chaetothyriales	Herpotrichiellaceae	Cladophialophora	?
Roots	OTU5014	AACGCACATTGCGCCCTTTGGTATTCCGAAGGGCATGCCTGTTCGAGCGTCATTATCACCCCTCAGGCCCTGTGCTTGGTGTTGGACGGCCTGGTTGAGTATTGATTCAACCCCTCCTAAAGACAATGACGGCGGCCTGTGGTTCCCCCGGTACACTGAGCTTTTCATTGAGCACGTATCGGACAAAGGGCGCCTAGGACCCGGTCCTCTCCTTTTTGTAAGGAAACTTTTCAAAAGGTTGACCTCGGATCAGGTAGGAATACGCGCTGAACTTAA	Fungi	Ascomycota	Eurotiomycetes	Chaetothyriales	Herpotrichiellaceae	Cladophialophora	?
Roots	OTU5033	AACGCACATTGCGCCCTTTGGTATTCCGAAGGGCATGCCTGTTCGAGCGTCATTATCACCCCTCAAGCCCCGTGCTTGGTGTTGGACGGCTGGTCGAGAAATCGCACCCCTCCTCATGATAACGACGGCGACCTGTGGTTCCCCCGGTACAATGAGCTTCTCACCGAGCACGTATCGGACAAGGGCGCCCAGGACCCGGTCTTCTCCTCTCACGAGGAACTATTTTACAAGGTTGACCTCGGATCAGGTAGGAATACGCGCTGAACTTAA	Fungi	Ascomycota	Eurotiomycetes	Chaetothyriales	Herpotrichiellaceae	Cladophialophora	?
Roots	OTU5187	AACGCACATTGCGCCCTTTGGTATTCCGAAGGGCATGCCTGTTCGAGCGTCATTATCAACCATCAAGCCTGGCTTGTCGTTGGACCCTGTGTCGTTGGAATACACGACAGGTTCAAAAGATAACGACGGTGTCTGTTAGACCCTAGATGCAACGAGCTTTTTACAGCACGCATTAAAGTGGTTGGCAGGCCCGGTCTTTAACCATCATTTTCTAAGGTTGACCTCGGATCAGGTAGGAATACCCGCTGAACTTAA	Fungi	Ascomycota	Eurotiomycetes	Chaetothyriales	Herpotrichiellaceae	Cladophialophora	?
Roots	OTU584	AACGCACATTGCGCCCCTTGGTTATTCCGAAGGGCATGCCTGTTCGAGCGTCATTATCACCCCTCAAGCCCTGGCTTGGTGTTGGACTTTAGTTATAGCTTTGCCTATCAACTGGTCTCAAAGATAGTGACGGCGCCCCAGAGGGAACCGGGTACGAGGAGCTTTTTACTAAGCATGTATCTGGGACGACTCTGATGGACAACGGTCTTGTTATACATTTACCTAAGTGTTGACCTCGGATCAGGTAGGAATACCCGCTGAACTTAA	Fungi	Ascomycota	Eurotiomycetes	Chaetothyriales	Herpotrichiellaceae	Cladophialophora	?
Roots	OTU610	AACGCACATTGCGCCCTTTAGTATTCTGAAGGGCATGCCTGTTCGAGCGTCATTATCACTAATCAAGCTTGGCTTGCTGTTGGACCTCTTGTCGTTAAACCGACAGGCTCTAAAGATAATGACGGCGTTATTTGGACCCCTAGATGCAACGAGCTTTCATCAGCATGCGTTTAGTTGGACCTTTTAACCCGGTCTTTTTTAACCAATTTTCTAAGGTTGACCTCGGATCAGGTAGGAATACCCGCTGAACTTAA	Fungi	Ascomycota	Eurotiomycetes	Chaetothyriales	Herpotrichiellaceae	Cladophialophora	?
Roots	OTU629	AACGCATATTGCGCCCTTTGGCATTCCGAAGGGCATGCCTGTTCGAGCGTCATTATCAACCATCAAGCCTGGCTTGTCGTTGGACCTCTTTACGGTTGAAATATATCGTAGGTCCGAAAGATAATGACGGTGTCGTGTTTGACCCTAAATGCAACGAGCTTTTAATAGCACGCATTGAAGTGGTCAGGCGACCCGGTCTTAACCATATATTTTCTAAGGTTGACCTCGGATCAGGTAGGAATACCCGCTGAACTTAA	Fungi	Ascomycota	Eurotiomycetes	Chaetothyriales	Herpotrichiellaceae	Cladophialophora	?
Roots	OTU677	AACGCATATTGCGCCCTTTGGTATTCCGAAGGGCATGCCTGTTCGAGCGTCATTATCAACCATCAAGCCTGGCTTGTCGTTGGACCCCTTTGCGGCTGAAATACGTGGCTGGTCCAAAAGATAATGACGGTGTCGTGTTTGACCCTAGATGCAACGAGCTTTTTAATAGCACGCATTGAAGTGGTCGGCCGACCCGGTCTTTAACCATCATTTTCTAAGGTTGACCTCGGATCAGGTAGGAATACCCGCTGAACTTAA	Fungi	Ascomycota	Eurotiomycetes	Chaetothyriales	Herpotrichiellaceae	Cladophialophora	?
Roots	OTU73	AACGCATATTGCGCCCTTTGGTATTCCGAAGGGCATGCCTGTTCGAGCGTCATTATCAACCATCAAGCCTGGCTTGTCGTTGGACCCTTTTTACCGCTGAAATATGTGGTAGGTCCGAAAGATAATGACGGCGTCGTGTTTGACCCTAGATGCAACGAGCTTTTTATAGCACGCATTGAAGTGGTCGACCGACCCGGTCTTTAACCATCATTTTCTAAGGTTGACCTCGGATCAGGTAGGAATACCCGCTGAACTTAAGCATATCAATAAGCGGAGAA	Fungi	Ascomycota	Eurotiomycetes	Chaetothyriales	Herpotrichiellaceae	Cladophialophora	?
Roots	OTU795	AACGCACATTGCGCCCTTTAGTATTCTGAAGGGCATGCCTGTTCGAGCGTCATTATCACTAATCAAGCTTGGCTTGCTGTTGGGCCTCTTGTCGTTAAAAAACCGACAGGCCTTAAAAATAATGACGGCGTTACTTGGACCCTAGATGCAACGAGCTTTTATTAGCACGCGTTTAGTTGGACCTTTTAACCCAGTCTCTTTTAACCAATTTTCTAAGGTTGACCTCGGATCAGGTAGGAATACCCGCTGAACTTAA	Fungi	Ascomycota	Eurotiomycetes	Chaetothyriales	Herpotrichiellaceae	Cladophialophora	?
Roots	OTU802	AACGCATATTGCGCCCCTTGGCATTCCGAGGGGCATGCCTGTTCGAGCGTCATTATCACCCCTCAAGCCCCCGGCTTGGTGTTGGACTCAGTCGTCGCTCGCCCGGTGACTGGTCTCGAAGACAGTGACGCCGTCCCAGAGGGAACCGGTACGAGGAGCTTTCTTTAATCGAAGCATGTGCCGGGAAGACTTTCGCGGGCGGCGGTCTGTTGCACCCACAAATTTTCAAGTGTTGACCTCGGATCAGGTAGGAATACCCGCTGAACCTAA	Fungi	Ascomycota	Eurotiomycetes	Chaetothyriales	Herpotrichiellaceae	Cladophialophora	?
Roots	OTU872	AACGCACATTGCGCCCCTTGGTATTCCGAGGGGCATGCCTGTTCGAGCGTCATTATCACCCCTCAAGCCCCGCGCTTGGTGTTGGACGGCCGGTCGAGCGATCGACCCCTCCTAAAGACAATGACGGCGGCCTGTGGTTCCCCCGGTACACTGAGCTTTTCATTGAGCACGTATCGGACAAGGGCACCCGGGACCCGGTCCTCTCCTTTAACTAGGAAACTTCTAAGGTTGACCTCGGATCAGGTAGGAATACGCGCTGAACTTAA	Fungi	Ascomycota	Eurotiomycetes	Chaetothyriales	Herpotrichiellaceae	Cladophialophora	?
Roots	OTU925	AACGCATATTGCGCCCCTTGGTATTCCGGGGGGCATGCCTGTTCGAGCGTCATTATCACCCCTCAAGCTCCCGGCTTGATGTTGGATTTAGGCGTGGTCTCACCCACGGCTGGTCTCAAAGATAGTGACGCCGTCCCCAGAGGGAACCGGTACGAGGAGCTTTTTAACCAGAGCATGTGCCGGTATGACCTATGGGCGGCGGTCTATAACTTTTTTTTATAAAATCTAAGTGTTGACCTCGGATCAGGTAGGAATACCCGCTGAACTTAAGCATATCAATAAAGCGAGGA	Fungi	Ascomycota	Eurotiomycetes	Chaetothyriales	Herpotrichiellaceae	Cladophialophora	?
Roots	OTU952	AACGCACATTGCGCCCTTTGGCATTCCGAAGGGCATGCCTGTTCGAGCGTCATTATCACCCCTCAAGCCCCCGGCTTGGTATTGGACGGCTTGGTTTTGGTGACAAGACCCCTCCTAAAGTCAATGACGGCGGCCTGTTCGACCCCCGGTACACTGAGCTTCTTAACTGAGCACGTATCGGTCTCAGGGTGGACAGGACCCGGTCTTCTTCCTTAACTGGAAACTCTTTCCAAGGTTGACCTCGGATCAGGTAGGGATACCCGCTGAACTTAA	Fungi	Ascomycota	Eurotiomycetes	Chaetothyriales	Herpotrichiellaceae	Cladophialophora	?
Roots	OTU1101	AACGCACATTGCGCCCTTTGGTATTCCGAAGGGCATGCCTGTTCGAGCGTCATTATCACCCCTCAAGCCCTCGGCTTGGTGTTGGACGGTTTGGTGGAGACCCCCCTCGGGTGGGCTTCTACCCCTCCCAAAGACAATGACGGCGGCCTCGTTGGACCCCCGGTACACTGAGTTCTTCACGGGACACGTATCGGACACATGGGTTTACGGGACACGGTCTGCCTCCCCTCAGGGAGAATCTTTTTTTATCAAGGTTGACCTCGGATCAGGTAGGGATACCCGCTGAACTTAAGCATATCAATAAGCGGAGA	Fungi	Ascomycota	Eurotiomycetes	Chaetothyriales	Herpotrichiellaceae	Exophiala	?
Roots	OTU1135	AACGCACATTGCGCCCTTTGGTATTCCGAAGGGCATGCCTGTTCGAGCGTCATTATCACCCCTCAAGCCCCCGGCTTGGTGTTGGACGGCTTGGTGGAGACCCTTTTGTGGCCCACCCCTCCCAAAGACAATGACGGCGGCCTCGTTGGACCCCCGGTACACTGAGTTCTTCACGGGACACGTATCGGACACACGGGCTTACGGGCCACGGTCTGCCTCCCCTTAGGGAGAATTTTTCTCAAGGTTGACCTCGGATCAGGTAGGGATACCCGCTGAACTTAA	Fungi	Ascomycota	Eurotiomycetes	Chaetothyriales	Herpotrichiellaceae	Exophiala	?
Roots	OTU1139	AACGCACATTGCGCCCTTTGGTATTCCGAAGGGCATGCCTGTTCGAGCGTCATTATCACCCCTCAAGCCCTCGGCTTGGTGTTGGACGGTTTGGTGGAGACCCCTTTTGCGGGCTTCTACCCCTCCCAAAGACAATGACGGCGGCCTCGTTGGACCCCCGGTACACTGAGTTCTTCACGGGACACGTATCGGACACACCGGTTTACGGGACACGGTCTGCCTCCCCTCAGGGAGAATCTTTTTTATCAAGGTTGACCTCGGATCAGGTAGGGATACCCGCTGAACTTAA	Fungi	Ascomycota	Eurotiomycetes	Chaetothyriales	Herpotrichiellaceae	Exophiala	bonariae
Roots	OTU1392	AACGCACATTGCGCCCTTTGGTATTCCGAAGGGCATGCCTGTTCGAGCGTCATTATCACCCCTCGAGCCCCTGTGGCTTGGCTTTGGACGGTCTGGTTAGGCGACTGACCCCTCCTAAAGACAATGACGGCGGCCTCGCAGGACCCCCGGTACACTGAGCTTCTTAACTGAGCACGTATCGGATCGAGGGTTCTCGGGGCACGGTCTCCTTTCCCCCCTCCCCTCGGGGCGGTGGGAAAACAATCTTTCTCAGGTTGACCTCGGATCAGGTAGGGATACCCGCTGAACTTAA	Fungi	Ascomycota	Eurotiomycetes	Chaetothyriales	Herpotrichiellaceae	Exophiala	?
Roots	OTU2850	AACGCACATTGCGCCCTTTGGCATTCCGAAGGGCATGCCTGTTCGAGCGTCATTATCACCCCTCAAGCCTCCGGCTTGGTGTTGGACGGTTGGTGGGACCTCTAGGTCCGACCCCTCCCAAAGACAATGACGGCGGCCTCGTTGGACCCCCGGTACACTGAGTTCTTAACCGAGCACGTACTGGACAAGGGCCCACGGGGCACGGTCTGCCTCCCCTCAGGGAGAATTTTTAACAAGGTTGACCTCGGATCAGGTAGGAATACCCGCTGAACTTAA	Fungi	Ascomycota	Eurotiomycetes	Chaetothyriales	Herpotrichiellaceae	Exophiala	?
Roots	OTU309	AACGCACATTGCGCCCTTTGGTATTCCGAAGGGCATGCCTGTTCGAGCGTCATTATCACCCCTCAAGCCCCTGGCTTGGTGTTGGACGGTTTGGTGGAGGTCCCCTCGGGGGCTCCTGCCCCTCCCAAAGACAATGACGGCGGCCTCGTTGGACCCCCGGTACACTGAGTTCTTCACGGGACACGTATCGGACACATGGGTTTACGGGACACGGTCTGCCTCCCCTCAGGGAGAATCTTTCTAAGGTTGACCTCGGATCAGGTAGGGATACCCGCTGAACTTAAGCATAACAATAAGCGGAGGA	Fungi	Ascomycota	Eurotiomycetes	Chaetothyriales	Herpotrichiellaceae	Exophiala	?
Roots	OTU3190	AACGCACATTGCGCCCTTTGGCATTCCGAAGGGCATGCCTGTTCGAGCGTCATTATCACCCCTCAAGCCCTCGGCTTGGTGTTGGACGGTCGGCGAAGGTCCCTCTGGGGCTCTCGCCCCTCCCAAAGACAATGACGGCGGCCTCGTTGGACCCCCGGTACACTGAGTTCTTCACGGGACACGTACTGGATCAAGGGTGCGCGGGGCACGGTCTGCCTCCCCTCAGGGAGAATTTATTTACAAGGTTGACCTCGGATCAGGTAGGGATACCCGCTGAACTTAA	Fungi	Ascomycota	Eurotiomycetes	Chaetothyriales	Herpotrichiellaceae	Exophiala	?
Roots	OTU368	AACGCACATTGCGCCCTTTGGTATTCCGAAGGGCATGCCTGTTCGAGCGTCATTATCACCCCTCAAGCCCCCGGCTTGGTGTTGGACGGTTTGGTGGAGACCCCCCGTGGGCTTCCCACCCCTCCCAAAGACAATGACGGCGGCCTCGTTGGACCCCCGGTACACTGAGTTCTTCACGGGACACGTATCGGACAACATGGGTTTACGGGCCACGGTCTGCCTCCCCTCAGGGAGAATCTTCTTAAGGTTGACCTCGGATCAGGTAGGGATACCCGCTGAACTTAAGCGTATCAATAAGCGGAGGA	Fungi	Ascomycota	Eurotiomycetes	Chaetothyriales	Herpotrichiellaceae	Exophiala	?
Roots	OTU4182	AACGCACATTGCGCCCTTTGGTATTCCGAAGGGCATGCCTGTTCGAGCGTCATTTTCACCCCTCAAGCCCCCGGCTTGGTGTTGGAGGTCCTGGTCAGGCGACTGACCCCTCCCAAAGACAATGACGGCGGCCCGCTTCGACCCCCGGTACACTGAGCTTCTTAACCGAGCACGTACCGGATCAGGCTCGACGGGACCCGGTCTCACACCTATTTTTACAAGGTTGACCTCGGATCAGGTAGGGATACCCGCTGAACTTAA	Fungi	Ascomycota	Eurotiomycetes	Chaetothyriales	Herpotrichiellaceae	Exophiala	?
Roots	OTU4368	AACGCACATTGCGCCCTTTGGTATTCCGAAGGGCATGCCTGTTCGAGCGTCATTTTCACCCCTCAAGCCCCCCGGCTTGGTTTTGGACGGTCTGGTTTAGGCACCGCCTAGACCCCTCCTAAAGATAATGACGGCGGCCTCGTTGGACCCCCGGTACACTGAGCTTCTTAACTGAGCACGTATCGGACCTAGGGTGCGCGGGACACGGTCTTCAACCCCCTTTATTTCTAAGGTTGACCTCGGATCAGGTAGGAATACCCGCTGAACTTAA	Fungi	Ascomycota	Eurotiomycetes	Chaetothyriales	Herpotrichiellaceae	Exophiala	bergeri
Roots	OTU4608	AACGCACATTGCGCCCTTTGGTATTCCGAAGGGCATGCCTGTTCGAGCGTCATTTTCACCCCTCAAGCCCCCGGCTTGGTGTTGGACGGTTTGGTTTAGGCACCCCTAGACCCCTCCTAAAGACAATGACGGCGGCTGTTGAACCCCCGGTACACTGAGCTTCTTAACTGAGCACGTATCGGATCTAGGGTTTGGCGGCACCCGGTCTATACCTTTTTTGCTTACAAGGTTGACCTCGGATCAGGTAGGAATACCCGCTGAACTTAA	Fungi	Ascomycota	Eurotiomycetes	Chaetothyriales	Herpotrichiellaceae	Exophiala	xenobiotica
Roots	OTU4667	AACGCACATTGCGCCCTTTGGTATTCCGAAGGGCATGCCTGTTCGAGCGTCATTATCACCCCTCAAGCCCCCGGCTTGGTGTTGGACGGCTGGTGGAGAAGCCCCCCGCGGGCACCCTCGCACCCCTCCCAAAGACAATGACGGCGGCCTCGTTGGACCCCCGGTACACTGAGTTCTTCACCGAGCACGTACCGGATCGTGGGTTCACGGGACACGGTCTGCCTCCCCTCAGGGAGAATTTTATACAAGGTTGACCTCGGATCAGGTAGGGATACCCGCTGAACTTAA	Fungi	Ascomycota	Eurotiomycetes	Chaetothyriales	Herpotrichiellaceae	Exophiala	?
Roots	OTU5011	AACGCACATTGCGCCCTTTGGTATTCCGAAGGGCATGCCTGTTCGAGCGTCATTATCACCCCTCAAGCCCCTGGCTTGGTGTTGGACGGTTTGGTGGAGGCCCTTCGCGGGCGTCTACCCCTCCCAAAGACAATGACGGCGGCCTCGTTGGACCCCCGGTACACTGAGTTCTTCACGGGACACGTATCGGATACATGGGTTTGCGGGACACGGTCTACCTCCCTTTAGGGAGAATCTTTCTAAGGTTGACCTCGGATCAGGTAGGGATACCCGCTGAACTTAA	Fungi	Ascomycota	Eurotiomycetes	Chaetothyriales	Herpotrichiellaceae	Exophiala	psychrophila
Roots	OTU5086	AACGCACATTGCGCCCTTTGGTATTCCGAAGGGCATGCCTGTTCGAGCGTCATTATCACCCCTCAAGCCCCCGGCTTGGTGTTGGACGGTTTGGTGGAGGCCCCTCGCGGGCACCTGCCCCTCCTAAAGACAATGACGGCGGCCTCGTTGGACCCCCGGTACACTGAGTTCTTCACGGGACACGTATCGGACACATGGGTTTACGGGGCACGGTCTGCCTCCCCTCAGGGAGAATTTTATCAAGGTTGACCTCGGATCAGGTAGGGATACCCGCTGAACTTAA	Fungi	Ascomycota	Eurotiomycetes	Chaetothyriales	Herpotrichiellaceae	Exophiala	?
Roots	OTU996	AACGCACATTGCGCCCTTTGGTATTCCGAAGGGCATGCCTGTTCGAGCGTCATTTACACCCCTCAAGCCCCCGGGCTTGGTTTTGGACGGTTTGGTCCAGGTCACCTGGACCCCTCCTAAAGACAATGACGGCGGCCTCGTTGGACCCCCGGTACACTGAGCTTCTTAACTGAGCACGTATCGGATCTAGGGTGCGCGAGCCACGGTCTTATACCCCCCTTTTTTCTAAGGTTGACCTCGGATCAGGTAGGAATACCCGCTGAACTTAA	Fungi	Ascomycota	Eurotiomycetes	Chaetothyriales	Herpotrichiellaceae	Exophiala	?
Roots	OTU1	GTGTGTCATCGAATCTTTGAACGCACATTGCGCCCTGTGGTATTCCGCAGGGCATGCCTGTTCGAGCGTCATTTAACCACTCACGCCTAGCGTGGTATTGGGGCACGCGGTCTCGCGGCCCTCAAAATTAGTGGCGGCGCCGGTGGGCTCTAAGCGTAGTACATACTCCCGCTATAGAGTTCCCCCGGTGGCTCGCCAGAACCCCCAATTTTTTACAGGTTGACCTCGGATCAGGTAGGGATACCCGCTGAACTTAA	Fungi	Ascomycota	Leotiomycetes	Helotiales	Mollisiaceae	Phialocephala	?
Roots	OTU1354	AACGCACATTGCGCCCTGTGGTATTCCGCAGGGCATGCCTGTTCGAGCGTCATTTAACCACTCAAGCCTAGCTTGGTATTGGGGCACGCGGTCTCGCGGCCCTTAAAATCAGTGGCGGCGCCGGTGGGCTCTAAGAGTAGTACATACTCCCGCTATAGAGTTCCCTCGGTGGCTCGCCAGAACCCCTAATTTTTACAGGTTGACCTCGGATCAGGTAGGGATACCCGCTGAACTTAA	Fungi	Ascomycota	Leotiomycetes	Helotiales	Mollisiaceae	Phialocephala	?
Roots	OTU14	GTGGTCATCGAGTCTTTGAACGCACATTGCGCCCTGTGGTATTCCGCAGGGCATGCCTGTTCGAGCGTCATTACAACCAAAATTGAGCCTAGCTTAGTGTTGGGGTTCGCAGTTCTGCGGCCCTTAATATCAGTGGCGGTGCCTGTAGGCTCTGAGCGTAGTAATTCTTCTCGCTATAGAGCCCTATAAGTATCTTGCCAGAACCCCCATATTTTTTCAGGTTGACCTCGGATCAGGTAGGGATACCCGCTGAACTTAA	Fungi	Ascomycota	Leotiomycetes	Helotiales	Mollisiaceae	Phialocephala	?
Roots	OTU1495	AACGCACATTGCGCCCCGTGGTATTCCGCGGGGCATGCCTGTTCGAGCGTCATTATGACCACTCAAGCCTAGCTTGGTGTTGGGGCACGCGGTTCCGCGGCCCTCAAATCTAGTGGCGGCGCCGGTAGGCTCTAAGCGTAGTAAAACTTCTCGCTTCAGGGTCCTCTTGGTAGCTCGCCAGAACCCCCCAACTTCTTAAGGTTGACCTCGGATCAGGTAGGGATACCCGCTGAACTTAA	Fungi	Ascomycota	Leotiomycetes	Helotiales	Mollisiaceae	Phialocephala	?
Roots	OTU1677	AACGCACATTGCGCCCTTTGGTATTCCGAGGGGCATGCCTGTTCGAGCGTCATTTAACCACTCACGCCTAGCGTGGTGTTGGGGCACGCGGTCTCCGCGGCCCTCAAAATCAGTGGCGGCGCCGGTGGGCTCTAAGCGTAGTACATACTCCCGCTATAGAGTCCCCCCCGGTGGCTCGCCAGAACCCCCAATTTTTTAAAGGTTGACCTCGGATCAGGTAG	Fungi	Ascomycota	Leotiomycetes	Helotiales	Mollisiaceae	Phialocephala	?
Roots	OTU2234	AACGCACATTGCGCCCTGTGGTATTCCGCAGGGCATGCCTGTTCGAGCGTCATTTAACCACTCAAGCCTGGCTTGGTATTGGGGCACGCAGTCTCGCGGCCCTCAAAATCAGTGGCGGCGCCGGTGGGCTCTAAGCGTAGTACATACTCCCGCTATAGAGTTCCCCTGGTAGCTTGCCAGAACCCCCAATTTTTACAGGTTGACCTCGGATCAGGTAGGGATACCCGCTGAACTTAA	Fungi	Ascomycota	Leotiomycetes	Helotiales	Mollisiaceae	Phialocephala	?
Roots	OTU2704	AACGCACATTGCGCCCGCCAGTATTCTGGCGGGCATGCCTGTTCGAGCGTCATTGCAACCCCTCAGGCCCTGCCTGGCGTTGGAGGACTGCGCTACGCAGCCTCCCAAAGCAAGCGGCGGCGGCGCCCCAAATCCGAACGCAGTAGTTACCTCTCGTTCTGGGTGCTGGGACGGCGTCCGGCCGGAAAACCCCCATCTATATCGTGGTTGACCTCGAATCAGGTAGGAATACCCGCTGAACTTAAGCATATCAATAATCGGAGGA	Fungi	Ascomycota	Leotiomycetes	Helotiales	Mollisiaceae	Phialocephala	?
Roots	OTU3448	AACGCATATTACGCCCTGTGGTATTCCGCAGGGCATGCCTATTCGAGCGTCATTTAACCACTCACGCCTAGCGTGGTATTAGGGCACGCGGTCTCGCGGCCCTCAAAATTAGTGGCGGCGCCGGTGGGCTCTAAGCGTAATATATACTCCCGCTATAAAGTTCCCCCGGTGGCTCGCCAGAACCCCTAATTTTTTATAGGTTGACCTCGGATTAGGTAGGGATACCCGCTGAACTTAAGTATATCAATAAGCGGAGGA	Fungi	Ascomycota	Leotiomycetes	Helotiales	Mollisiaceae	Phialocephala	?
Roots	OTU4163	CCTCCGCTTATTGATATGCTTAAGTTCAGCGGGTATCCCTACCTGATCCGAGGTCAACCTGTAAAAAATTGGGGGTTCTGGCGAGCCACCGGGGGAACTCTATAGCGGGAGTATGTACTACGCTTAGAGCCCACCGGCGCCGCCACTAATTTTGAGGGCCGCGAGACCGCGTGCCCCAATACCACGCTAGGCGTGAGTGGTTAAATGACGCTCGAACAGGCATGCCCTGCGGAATACCACAGGGCGCAATGTGCGTTCAAAGACTCGATGATTCTCA	Fungi	Ascomycota	Leotiomycetes	Helotiales	Mollisiaceae	Phialocephala	?
Roots	OTU421	AACGCACATTGCGCCCCCTGGTATTCCGCAGGGCATGCCTGTTCGAGCGTCATTTAACCACTCACGCTTAGCGTGGTATTGGAGCACGCGGTCTCGCGGCCCTCAAAATTAGTGGCGGCGCCGGTGGGCTCTAAGCGTAGTACATACTCCCGCTATAGAGTTTCTCCGGTGGCTCGCCAGAACCCCCAATTTTTTTTACAGGTTGACCTCGGATCAGGTAGGGATACCCGCTGAACTTAA	Fungi	Ascomycota	Leotiomycetes	Helotiales	Mollisiaceae	Phialocephala	?
Roots	OTU706	AACGCACATTGCGCCCTGTGGTATTCCGCAGGGCATGCCTGTTCGAGCGTCATTTAACCATTCACGCCTGGCGTGGTATTGGGACACGCGGTCTCGCGGCCCTCAAAATCAGTGGCAGCGCCGGTGGGCTCTAAGCGTAGTACATACTCCCGCTATAGAGTCCCCCTGGTGGCTTGCCAAAACCCCCAATTTTTTACAGGTTGACCTCGGATCAGGTAGGGATACCCGCTGAACTTAAGCATATCAATAAGCGAGGA	Fungi	Ascomycota	Leotiomycetes	Helotiales	Mollisiaceae	Phialocephala	?
Roots	OTU771	AACGCACATTGCGCCCTGTGGTATTCCGCAGGGCATGCCTGTTCGAGCGTCATTTAACCACTCACGCCTAGCGTGGTATTGGGGCACGCGGTCTCCGCGGCCCTCAAAATTAGTGGCGGCGCCGGTGGGCTCTAAGCGTAGTAATTCTCTCGCTATAGGGTCCCGGCGGTTACCTGCCAGAACCCCCCCATTTTTTACGGTTGACCTCGGATCAGGTAGGGATACCCGCTGAACTTAA	Fungi	Ascomycota	Leotiomycetes	Helotiales	Mollisiaceae	Phialocephala	?
Roots	OTU909	AACGCACATTGCGCCCCGTGGTATTCCGCGGGGCATGCCTGTTCGAGCGTCATTATGACCACTCACGCCTGGCGTGGTGTTGAGGCACGCGGTTCCGCGGCCCTCAAATCCAGTGGCGGCGCCGGTTGGCTCTAAGCGTAGTAAAACTTCTCGCTTGAGGGTCCTCCCGGTGGCTCGCCAGAACCCCCAACTTCTTAAGGTTGACCTCGGATCAGGTAGGGATACCCGCTGAACTTAAGCATATCAATAACGGAGGA	Fungi	Ascomycota	Leotiomycetes	Helotiales	Mollisiaceae	Phialocephala	glacialis
Roots	OTU1477	AACGCACATTGCGCCCCTTGGTATTCCGGGGGACATGCCTGTTCGAGCGTCATTATAACCCTCAAGCCTAGCTTGGTGTTGGAGCCTGCCTCTGGGCAGCTCTTAAAATCAGTGGCGGTGCCGTCTGGCTCTAAGCGTAGTAATTTTTCTCGCTACAGGGTCCTGCGGTTGCTTGCCAACAACCCCAAATTTTCTATGGTTGACCTCGGATCAGGTAGGGATACCCGCTGAACTTAA	Fungi	Ascomycota	Leotiomycetes	Helotiales	Helotiales_family_incertae_sedis	Polyphilus	?
Roots	OTU318	GTGAATCATCGAATCTTTTAACGCACATTGCGCCCCTTGGTATTCCGGGGGGCATGCCTGTTCGAGCGTCATTATAACCCTCAAGCCTAGCTTGGTGTTGGAGCCTGCCTCTGGGCAGCTCTTAAAATCAGTGGCGGTGCCGTCTGGCTCTAAGCGTAGTAATTCTTCTCGCTACAGAGTCCCGGCGGTTGCTTGCCAACAACCCCAAATTTTCTATGGTTGACCTCGGATCAGGTAGGGATACCCGCTGAACTTAA	Fungi	Ascomycota	Leotiomycetes	Helotiales	Helotiales_family_incertae_sedis	Polyphilus	?
Roots	OTU975	AACGCACATTGCGCCCCTTGGTATTCCGAGGGGCATGCCTGTTCGAGCGTCATTATAACCCCTCAAGCTCAGCTTGGTGTTGGGGCCTGCCGCACGGGCAGCCCTTAAAATCAGTGGCGGTGCCATCTGGCTCTAAGCGTAGTAATTCTTCTCGCTATAGAGTCCCGGTGGATGCTTGCCATTAACCCCCAATTTTCTATGGTTGACCTCGGATCAGGTAGGGATACCCGCTGAACTTAAGCATATCATAGCGGAGGA	Fungi	Ascomycota	Leotiomycetes	Helotiales	Helotiales_family_incertae_sedis	Polyphilus	?
Roots	OTU906	AACGCACATTGCGCCTCCTGGTATTCCGGGAGGCACGCCTGTCCGAGCGCCATTACACCCCCCAAGCCTTGCTTGATGTTGGGCCATGACGCGCTGTCAAGCCCCAAACCTTTAGGCGCCCCCTACTGGCCGCGAGCGTAGCAAGAATTTTTTTCCCTCGTTCCGCGTGTCCAATGGGCGGGTCGCCGATTGACCCCCTAAATTTTACAAGGTCTGGCCTCGGATCAGGCGGGGATACCCGCTGAACTTAA	Fungi	Ascomycota	Dothideomycetes	Venturiales	Sympoventuriaceae	Pseudosigmoidea	?
Roots	OTU4138	AACGCACATTGCGCCCTTTGGTATTCCGAAGGGCATGCCTGTTCGAGCGTCATTATCACCCCTCAAGCTCCGGCTTGGTGTTGGGCCTGGTCTTTCAGTAGACCGGCCTCAAAGATAGTGACGGCGTCCCAGATGGAACCGGTACGAGGAGCTTCTAATCAAGCATGTACGCGGCGTGAATCTGCGGGCGGCGGTCTTTAACCACTACTCTTCGGAGTACTTTTTAAGTGTTGACCTCGGATCAGGTAGGGATACCCGCTGAACTTAA	Fungi	Ascomycota	Eurotiomycetes	Chaetothyriales	Herpotrichiellaceae	Rhinocladiella	?
Roots	OTU4531	AACGCACATTGCGCCCTTTGGTATTCCGAAGGGCATGCCTGTTCGAGCGTCATTATCACCCCTCAAGCCTCGGCTTGGTGTTGGGCTTAGTTATAGATCCTTATGACTGGCCTCAAAGATAGTGACGGCGTCCCAGAAGGAACCGGTACGAGGAGCTTCTAATCAAGCATGTACGCGGGATGAATCTGCGGGCGACGGTCTTTTACCATTGCTTCTCCCGGAAGCATTTCTAGTGTTGACCTCGGATCAGGTAGGAATACCCGCTGAACTTAA	Fungi	Ascomycota	Eurotiomycetes	Chaetothyriales	Herpotrichiellaceae	Rhinocladiella	?
Roots	OTU546	AACGCACATTGCGCCCTTTGGCATTCCGAAGGGCATGCCTGTTCGAGCGTCATTATCACCTCTCAAGCCCCCCGGGTTTGGCCTTGGACGGCTGGTCGGGCGACGCCCGACCCCTCCTAAAGACAACGACGGCGGCTTTGTCTGACCCCCGGTACACTGAGCTTCTTAACCGAGCACGTGCCGGAACGAGGGTTGGCGGGCCACGGTCTTCTCCCCTTACAGGGAAATTTTCTCAGGTTGACCTCGGATCAGGTAGGGATACCCGCTGAACTTAAGCATATCAATAAGCGAGGA	Fungi	Ascomycota	Eurotiomycetes	Chaetothyriales	Herpotrichiellaceae	Rhinocladiella	atrovirens
Roots	OTU201	GTGAGTCATCGAACCTTTGAACGCACATTGCGCCCCTTGGTATTCCGGGGGGCATGCCTGTTCGAGCGTCATTACAACCCTCAAGCTCTGCTTGGTGTTGGGCGTCACCAGCCTTGGTGTGCCCTAAAATCAGTGGCGGCGCCGTCTGGCTCTAAGCGTAGTACATACTCTCGCTATGGACGCCTGGCGGATGCTTGCCAGCAAACCCCTAATTTATCAAGGTTGACCTCGGATCAGGTAGGGATACCCGCTGAACTTAA	Fungi	Ascomycota	Leotiomycetes	Helotiales	Dermateaceae	Rhizodermea	?
Roots	OTU928	AACGCACATTGCGCCCCTCGGTATTCCGGGGGGCATGCCTGTTCGAGCGTCATTACAACCCTCAAGCTTTGCTTGGTGTTGGGCGTCACCAGCCTTGGTGTGCCCTAAAATCAGTGGCGGCGCCGTCTGGCTCTAAGCGTAGTACATGCTCTCGCTATAGATGCCCGGTGGATGCTTGCCAGCAACCTCTAATCTATCAAGGTTGACCTCGGATCAGGTAGGGATACCCGCTGAACTTAA	Fungi	Ascomycota	Leotiomycetes	Helotiales	Dermateaceae	Rhizodermea	?
Soil	OTU2667	AACGCACATTGCGCCCACTGGTATTCCGGTGGGCATGCCTGTTCGAGCGTCATTATCCTCCCTCAAACCTCGGGTTTGGTGTTGGACCCAAGTTGTGTAAACAACTGGTCTCAAAGACAATGACGGCGTCCGTGGGACCCTCGGTGCAACGAGCTTTTAAACGAGCACGCGTCGAGTTTCAAGGACCTTCCGGGCCGGTCTCCTTCTTTTATTTACAAAGGTTGACCTCGGATCAGGTAGGCATACCCGCTGAACTTAA	Fungi	Ascomycota	Eurotiomycetes	Chaetothyriales	Herpotrichiellaceae	Capronia	unidentified
Soil	OTU2861	AACGCACATTGCGCCCTTTGGTATTCCGAAGGGCATGCCTGTTCGAGCGTCATTATCACCCCTCAAGCCCCCGGCTTGGTGTTGGACGGTCTGGTTTCGGTCCCCGAAACCCCTCCTAAAGTTAATGACGGCGGTGTGTGAGCCCCCGGTACACTGAGCTTCTTTACTGAGCACGTATCGGTTCTAGGGCCGCAGACCCCCGGTCTTCTTCCCTCACGGGAAATTTTTTTCAGGTTGACCTCGGATCAGGTAGGGATACCCGCTGAACTTAA	Fungi	Ascomycota	Eurotiomycetes	Chaetothyriales	Herpotrichiellaceae	Capronia	unidentified
Soil	OTU3386	CGCCTGCGCTTAGTGATATGCTTAAGTTCAGCGGGTATTCCTACCTGATCCGAGGTCAACCTTGATAAATTTTCCCAATGAAGGGAGAAGACCGGGGCCTGGGTTCCCTTGATCCGATACGTGCTCAGTTAAGAAGCTCAATGTACCGGGGGTTCCAACAGGCCGCCGTCATTGTCTTTAGGAGGGGTGATCGCCCGGAGGCCTTCACCAAACCGTCCAACACCAGGCCCGGGGGCTTGAGGGGTGATAATGACGCTCGAACAGGCATGCCCTTCGGAATACCAAAGGGCGCAATGTGCGTTCAAAGATTCGATGACTCACCC	Fungi	Ascomycota	Eurotiomycetes	Chaetothyriales	Herpotrichiellaceae	Capronia	Capronia_pulcherrima
Soil	OTU3878	CGCCTGCCCTTAGTGATATGCTTAAGTTCAGCGGGTATCCCTACCTGATCCGAGGTCAACCTGAAAAAAATTTCCCGTGAGGGAAGAAGACCGGGGGTCTGCGGCCCTAGAACCGATACGTGCTCAGTAAAGAAGCTCAGTGTACCGGGGGCTCACACACCGCCGTCATTAACTTTAGGAGGGGTTTCGGGGACCGAAACCAGACCGTCCAACACCAAGCCGGGGGCTTGAGGGGTGATAATGACGCTCGAACAGGCATGCCCTTCGGAATACCAAAGGGCGCAATGTGCGTTCAAAAATTCGATGACTCACCC	Fungi	Ascomycota	Eurotiomycetes	Chaetothyriales	Herpotrichiellaceae	Capronia	unidentified
Soil	OTU4142	AACGCACATTGCGCCCTTTGGTATTCCGAAGGGCATGCCTGTTCGAGCGTCATTATCACCCCTCAAGACTACTTTGCAGTGGTTTTGGTGTTGGACGGTTTGGTTAAGCTCTTGCTTCAACCCCTCCTAAAGACAATGACGGCGGACTTGTGGAACCCCCGGTACACTGAGCTTCTTAACAGAGCACGTACCGGATGAAGGGTGCCCGAGCCCCGGTCTACTCCCTTGAATGGGAAAATCTTTCTCAAGGTTGACCTCGGATCAGGTAGGGATACCCGCTGAACTTAA	Fungi	Ascomycota	Eurotiomycetes	Chaetothyriales	Herpotrichiellaceae	Capronia	unidentified
Soil	OTU5035	AACGCATATTGCGCCCTTTGGTATTCCGAAGGGCATACCTGTTCGAGCGTCATTATCAACCATCAAGCTTGGCTTGTAGTTGGACCCTTTGCAACTGAAACATGTAGCAGGTCCGAAATATAATGACGGTGTCATGTTTGACCCTAGATGCAACGAGCTTTTAATAGCACGCATTGAATTGGTCAACTGACCTGGTCTTTAAACATTTTTCTAAGGT	Fungi	Ascomycota	Eurotiomycetes	Chaetothyriales	Herpotrichiellaceae	Capronia	?
Soil	OTU5239	CGCCTGCGCTTAGTGATATGCTTAAGTTCAGCGGGTATCCCTACCTGATCCGAGGTCAACCTTGAGAAAGATTTTCCCATTCAAGGGAGTAGACCGGGGCTCGGGCACCCTTCATCCGGTACGTGCTCTGTTAAGAAGCTCAGTGTACCGGGGGTTCCACAAGTCCGCCGTCATTGTCTTTAGGAGGGGTTGAAGCAAGAGCTTAACCAAACCGTCCAACACCAAAACCACTGCAAAGTAGTCTTGAGGGGTGATAATGACGCTCGAACAGGCATGCCCTTCGGAATACCAAAGGGCGCAATGTGCGTTCAAAAACTCGATGACTCACCT	Fungi	Ascomycota	Eurotiomycetes	Chaetothyriales	Herpotrichiellaceae	Capronia	?
Soil	OTU5419	CGCCTGCGCTTATTAATATGCTTAAGTTCAGCGGGTATTCCTACCTGATCCGAGGTCAACCTTAGAAAAATGGTTAAAGACCAGGTCAGTTGACCACTTCAATGCGTGCTATTAAAAGCTCGTTGCATCTAGGGTCAAACATGACACCGTCATTATATTTCGGACCTGCTACATGTTTCAGTTGCAAAGGGTCCAACTACAAGCCAAGCTTGATGGTTGATAATGACGCTCGAACAGGTATGCCCTTCGGAATACCAAAGGGCGCAATATGCGTTCAAAGACTCGATGATTCACCC	Fungi	Ascomycota	Eurotiomycetes	Chaetothyriales	Herpotrichiellaceae	Capronia	?
Soil	OTU9599	AACGCATATTGCGCCCTTTGGTATTCCGAAGGGCATGCCTGTTCGAGCGTCATTATCACCTCTCAAGCCTGGCTTGCTGTTGGACTTCAGGTCATGCTTTAGCTAAGACCGGTCCCAAAGATAATGACGGCGTCTGTGAGGACCCCAGTACAATGAGCTTTTATAGCACGTACTAGGCGGGAGTCCAGGCCCGGTCTTATTTATTTTATCAAGGTTGACCTCGGATCAGGTAGGAATACCCGCTGAACTTAA	Fungi	Ascomycota	Eurotiomycetes	Chaetothyriales	Herpotrichiellaceae	Capronia	unidentified
Soil	OTU10374	AACGCACATTGCGCCCTTTGGTATTCCGAAGGGCATGCCTGTTCGAGCGTCATTATCAACCCTCAAGACTACTTTGCGGTGGTTTTGGTGTTGGACGGTTTGGTTGAGCGCTCGCTTAAACCCCTCCTAAAGACAATGACGGCGGACTTGTGGAACCCCCGGTACACTGAGCTTCTTAACTGAGCATGTATCGGATTAAGGGTGCCCGAGCCCCGGTCTACTCCCTTGAATGGGAAAATCTTTCTCAAGGTTGACCTCGGATCAGGTAGGGATACCCGCTGAACTTAA	Fungi	Ascomycota	Eurotiomycetes	Chaetothyriales	Herpotrichiellaceae	Capronia	unidentified
Soil	OTU11352	AACGCACATTGCGCCCTTTGGTATTCCGAAGGGCATGCCTGTTCGAGCGTCATTATCACCCCTCAGGCCCCCGGGCTTGGTGTTTGGACGGCCTGGTCGAGTCCCCTCGACCCCTCCTAAAGACAATGACGGCGGCCTCGCGGGACCCCCGGTACACTGAGCTTCTTAACTGAGCACGTACCGGACGCATGGGTACCCAGGCTCCGGTCTTCTCCCTTCACAGGGAAACTTTCTCAAGGTTGACCTCGGATCAGGTAGGAATACCCGCTGAACTTAA	Fungi	Ascomycota	Eurotiomycetes	Chaetothyriales	Herpotrichiellaceae	Capronia	Capronia_coronata
Soil	OTU12951	AACGCATATTGCGCCCTTTGGTATTCCGAAGGGCATGCCTGTTCGAGCGTCATTATCACCTCTCAAGCCTGGCTTGCTGTTGGACTTTAGGTCTTGCTTTAGCTATGACCGGTCCCAAAGATAATGACGGCGTCTGTGAGGACCCCAGTACACTGAGCTTTATTGCACGTACTTGGTGGGAGCCCAGGCCCGGTCTTACTTATTATTTTACTAAGATTGACCTCGGATCAGGTAGGAATACCCGCTGAACTTAA	Fungi	Ascomycota	Eurotiomycetes	Chaetothyriales	Herpotrichiellaceae	Capronia	?
Soil	OTU37	CGCCTGCGCTTAGTGATATGCTTAAGTTCAGCGCGTATTCCTACCTGATCCGAGGTCAACCATTGAAAAATTTCCCGGTGAAGGGAGAAGACCGGGTCCCGGGTGCCCTTATCCAATACGTGCTCAATTAAAAGCTCAGTGTACCGGGGGAACCACAGGCCGCCGTCATTGTCTTTAGGAGGAGTCGCGGTGACGCGACCAAGCCGTCCAACACCAAGCACGGGGCTTGAGGGGTGATAATGACGCTCGAACAGGCATGCCCTTCGGAATACCAAAGGGCGCAATGTGCGTTCAAAGACTTGATGATTCACCC	Fungi	Ascomycota	Eurotiomycetes	Chaetothyriales	Herpotrichiellaceae	Cladophialophora	unidentified
Soil	OTU148	CGCCTGCGCTTAGTGATATGCTTAAGTTCAGCGCGTATTCCTACCTGATCCGAGGTCAACCTTGTAAAAGTTTCCTAGTCAAAGGAGAGGACCGTGTCCCGGGCGCCCTTATCCGATACGTGCTCAGTTAAAAGCTCAGTGTACCGGGGGAACCACAGGCCGCCGTCATTGTCTTTAGGAGGGGTCGAGTAACCTCGACCGGGCCGTCCAACACCAAGCACGGGGCTTGAGGGGTGATAATGACGCTCGAACAGGTATGCCCTTCGGAATACCAAAGGGCGCAATGTGCGTTCAAAAATTCGATGACTCACCC	Fungi	Ascomycota	Eurotiomycetes	Chaetothyriales	Herpotrichiellaceae	Cladophialophora	?
Soil	OTU167	AACGCATATTGCGCCCCTTGGCATTCCGAGGGGCATGCCTGTTCGAGCGTCATTATCACCCCTCAAGCCCCCGGCTTGGTGTTGGACTCAGTCGTCGCTCGCCCGGTGACTGGTCTCGAAGACAGTGACGCCGTCCCAGAGGGAACCGGTACGAGGAGCTTTCTTAACCGAAGCATGTGCCGGGAAGACTTTCGCGGGCGGTGGTCTCTTGCACCCATAATTTTTCAAGTGTTTGACCTCGGATCAGGTAGGAATACCCGCTGAACTTAA	Fungi	Ascomycota	Eurotiomycetes	Chaetothyriales	Herpotrichiellaceae	Cladophialophora	unidentified
Soil	OTU233	CGCCTGCGCTTAGTGATATGCTTAAGTTCAGCGCGTATTCCTACCTGATCCGAGGTCAACCTTAGAAGTTTCCTAGTTAAAGGAGAGGACCGGGTCCCGGGTGCCCTTGTCCGATACGTGCTCAATGAAAAGCTCAGTGTACCGGGGGAACCACAGGCCGCCGTCATTGTCTTTAGGAGGGGTCGATCGCTCGACCGGCCGTCCAACACCAAGCGCGGGGCTTGAGGGGTGATAATGACGCTCGAACAGGCATGCCCTTCGGAATACCAAAGGGCGCAATGTGCGCTCAAAAACTTGATGATTCACCC	Fungi	Ascomycota	Eurotiomycetes	Chaetothyriales	Herpotrichiellaceae	Cladophialophora	?
Soil	OTU260	CGCCTGCGCTTAGTGATATGCTTAAGTTCAGCGGGTATTCCTACCTGATCCGAGGTCAACATTAAAGAATGGTTAAAAAGACCGGGTTAAAAGGCCACTATCATGCGTGCTAGTTAAGCTCGTTGCATCTAGGGTTCTAATAACACCGTCATTATCTTTGGGGCCTGCCTTTTAACGACAAGAGGTCCAACAGCAAGCCGTGCTTGATTAGTGATAATGACGCTCGAACAGGCATGCCCTTCAGAATACTAAAGGGCGCAATGTGCGTTCAAAAACTCGATGACTCACCC	Fungi	Ascomycota	Eurotiomycetes	Chaetothyriales	Herpotrichiellaceae	Cladophialophora	?
Soil	OTU434	AACGCACATTGCGCCCTTTGGTATTCCGAAGGGCATGCCTGTTCGAGCGTCATTATCACCCCTCAAGCCCCGTGCTTGGTGTTGGATGGCCGGTCGAGGTTCGCCCCGACCCCTCCTAAAGACAATGACGGCGACCTGTGGTTCCCCCGGTACACTGAGCTTTTCGCAGAGCACGTACCGGACGAGGGCGCCCGGGTCACGGTCCCCTCCTCCTCGTGAGGAAATATTTTTCAAGGTTGACCTCGGATCAGGTAGGAATACGCGCTGAACTTAA	Fungi	Ascomycota	Eurotiomycetes	Chaetothyriales	Herpotrichiellaceae	Cladophialophora	unidentified
Soil	OTU483	CGCCTGCGCTTAGTGATATGCTTAAGTTCAGCGCGTATTCCTACCTGATCCGAGGTCAACCTTGAAAAATATTTCCTCACGAGGAGGAGGGGACCGTGACCCGGGCGCCCTCGTCCGGTACGTGCTCTGCGAAAAGCTCAGTGTACCGGGGGAACCACAGGTCGCCGTCATTGTCTTTAGGAGGGGTCGGGGCGAACTTCGACCGGCCATCCAACACCAAGCACGGGGCTTGAGGGGTGATAATGACGCTCGAACAGGCATGCCCTTCGGAATACCAAAGGGCGCAATGTGCGTTCAAAAACTCGATGACTCACCC	Fungi	Ascomycota	Eurotiomycetes	Chaetothyriales	Herpotrichiellaceae	Cladophialophora	unidentified
Soil	OTU543	CGCCTGCGCTTAGTGATATGCTTAAGTTCAGCGGGTATTCCTACCTGATCCGAGGTCAACACTTGAAAAATTTGTGGGTGCAAGAGACCACCGCCCGCGAAAGTCTTCCCGGCACATGCTTCGATTAAGAAAGCTCCTCGTACCGGTTCCCTCTGGGACGGCGTCACTGTCTTCGAGACCAGTCACCGGGCGAGCGACGACTGAGTCCAACACCAAGCCGGGGGCTTGAGGGGTGATAATGACGCTCGAACAGGCATGCCCCTCGGAATGCCAAGGGGCACAATATGCGTTCAAAAATTCGATGACTCACCCC	Fungi	Ascomycota	Eurotiomycetes	Chaetothyriales	Herpotrichiellaceae	Cladophialophora	unidentified
Soil	OTU805	CGCCTGCGCTTAGTTATATGCTTAAGTTCAGCGGGTATTCCTACCTGATCCGAGGTCAACACTTAGAAAATTTGTGGTTACAAGAGACCACCGCCCGCGAAAGTCTTCCCGGCACATGCTTCGGTTAAGAAAGCTCCTCGTACCGGTTCCCTCTGGGACGGCGTCACTGTCTTCGAGACCAGTCACCGGGCGAGCGACGACTTGAATCCAACACCAAGCCGGGGGCTTGAGGGGTGATAATGACGCTCGAACAGGCATGCCCCTCGGAATGCCAAGGGGCGCAATATGCGTTCAAAAACTCGATGATTCACCC	Fungi	Ascomycota	Eurotiomycetes	Chaetothyriales	Herpotrichiellaceae	Cladophialophora	?
Soil	OTU836	AACGCACATTGCGCCCTGTGGTATTCCGAAGGGCATGCCTGTTCGAGCGTCATTATCACCCCTCAAGCCCTGTGCTTGGTGTTGGACGGCCGGTCGAGCGATCGACCCCTCCTAAAGACAATGACGGCGGCCTGTGGTTCCCCCGGTACACTGAGCTTCTCACCGAGCACGTATCGGACAAGGGCACCCGGGACCCCGGTCTTCTCCTTTCACAAGAGGAAACTTTCTATGGTTGACCTCGGATCAGGTAGGGATACGCGCTGAACTTAA	Fungi	Ascomycota	Eurotiomycetes	Chaetothyriales	Herpotrichiellaceae	Cladophialophora	Cladophialophora_chaetospira
Soil	OTU842	AACGCACATTGCGCCCTTTGGTATTCCGAAGGGCATGCCTGTTCGAGCGTCATTATCACCCCTCGAGCCCTGTGCTCGGTGTTGGACGGCCGGTCGAGCGATCGACCCCTCCTAAAGACAATGACGGCGGCCTGCGGTTCCCCCGGTACACTGAGCTTTTCATCGAGCACGTACCGGACCAGGGCACCCGGGACCCGGTCCTCTCCTTTCATTAGGAAACTTTCTATGGTTGACCTCGGATCAGGTAGGAATACGCGCTGAACTTAA	Fungi	Ascomycota	Eurotiomycetes	Chaetothyriales	Herpotrichiellaceae	Cladophialophora	unidentified
Soil	OTU1136	AACGCACATTGCGCCCTTTGGTATTCCGAAGGGCATGCCTGTTCGAGCGTCATTATCACCCCTCAAGCCTAGCTTGGTGTTGGATGGTTGGTCGCGGTACCCGCGACCCCTCCTAAAATTAATGACGGCGGCCTGTTGAACCCCCGGTACATTGAGCTTCTTCACTGAGCACGTATCGGTCTAAAGGGTGGCGGGACCCGGTCTTCTTCCTTAATCGGAAAATCTTCACTAAGGTTGACCTCGGATCAGGTAGGAATACCCGCTGAACTTAA	Fungi	Ascomycota	Eurotiomycetes	Chaetothyriales	Herpotrichiellaceae	Cladophialophora	?
Soil	OTU1194	CGCCTGCGCTTATTTATATGCTTAAGTTCAGCGGGTATTCCTACCTGATCCGAGGTCAAACACTTGAAAAATTATGGGTGCAAGAGACCACCGCCCGCGAAAGTCTTCCCGGCACATGCTTCGGTTAAGAAAGCTCCTCGTACCGGTTCCCTCTGGGACGGCGTCACTGTCTTCGAGACCAGTCACCGGGCGAGCGACGACTGAGTCCAACACCAAGCCGGGGGCTTGAGGGGTGATAATGACGCTCGAACAGGCATGCCCCTCGGAATGCCAAGGGGCGCAATATGCGTTCAAAAATTCGATGATTCACCC	Fungi	Ascomycota	Eurotiomycetes	Chaetothyriales	Herpotrichiellaceae	Cladophialophora	unidentified
Soil	OTU1199	AACGCACATTGCGCCCTTTGGTATTCCGAAGGGCATGCCTGTTCGAGCGTCATTATCACCCCTCGGGCCCCGTGCTCGGTGTTGGACGGCCGGTTCGGGTGACCGAACCCCTCCTAAAGACAATGACGGCGGCCTGCGGTTCCCCCGGTACACTGAGCCTTTGGCACGTGCCGGACGAGGGCGCCCAGGACCCGGTCCTCTCCTCTCAGTAGGAAACTTCTTAGGTTGACCTCGGATCAGGTAGGAATACGCGCTGAACTTAA	Fungi	Ascomycota	Eurotiomycetes	Chaetothyriales	Herpotrichiellaceae	Cladophialophora	unidentified
Soil	OTU1261	CGCCTGCGCTTATTGATATGCTTAAGTTCAGCGCGTATTCCTACCTGATCCGAGGTCAACCTTAGAAGTTTCCTAGTTAAAGGAGAGGACCGGGTCCCGGGTGCCCTGGTCCGATACGTGCTCGGTTAAAAGCTCAGTGTACCGGGGGAACCGCAGGCCGCCGTCATTGTCTTTAGGAGGGGTCGATCGCTCGACCGGCCGTCCAACACCAAGCACGGGGCTTGAGGGGTGATAATGACGCTCGAACAGGCATGCCCTTCGGAATACCAAAGGGCGCAATGTGCGTTCAAAAATTTGATGATTCACCC	Fungi	Ascomycota	Eurotiomycetes	Chaetothyriales	Herpotrichiellaceae	Cladophialophora	Cladophialophora_chaetospira
Soil	OTU1290	CGCCTGCGCTTAGTGATATGCTTAAGTTCAGCGCGTATTCCTACCTGATCCGAGGTCAACCTTGAAAAAAAGATTCCTGGTGAAAGGAGAGGACCGTGGCCCGGGCGCCCTCATCCGGTACGTGCTCGGTTTAAGAAGCTCAGTGTACCGGGGGAACCACAGGCCGCCGTCATTGTCTTTAGGAGGGGTCGAGGGCAAGCCCCGACCAACCCGTCCAACACCAAGCACGGGGCTTGAGGGGTGATAATGACGCTCGAACAGGCATGCCCTTCGGAATACCAAAGGGCGCAATGTGCGTTCAAAGACTCGATGATTCACCC	Fungi	Ascomycota	Eurotiomycetes	Chaetothyriales	Herpotrichiellaceae	Cladophialophora	unidentified
Soil	OTU1413	CGCCTCCGCTTATTTATATGCTTAAGTTCAGCGCGTATTCCTACCTGATCCGAGGTCAACCATTAAAAATTTTCCCGGTAAAGGGAGAAGACCGGGTCCCGGGTGCCCTTATCCAATACGTGCTCAATTAAAAGCTCAGTGTACCGGGGGAACCACAGGCCGCCGTCATTGTCTTTAGGAGGAGTCGCGGTGACGCGACCAAGCCGTCCAACACCAAGCACGGGGCTTGAGGGGTGATAATGACGCTCGAACAGGCATGCCCTTCGGAATACCAAAGGGCGCAATGTGCGTTCAAAGACTTGATGACTCACCC	Fungi	Ascomycota	Eurotiomycetes	Chaetothyriales	Herpotrichiellaceae	Cladophialophora	unidentified
Soil	OTU1523	AACGCACATTGCGCCCTTTGGTATTCCGAAGGGCATGCCTGTTCGAGCGTCATTATCACCCCTCAAGCCCCTGTGCTTGGTGTTGGACGGCCGGTCGAGCAATCGACCCCTCCTAAAGACAATGACGGCGGCTTGTGGTTCCCCCGGTACACTGAGCTTTTTAACTGAGCACGTATCGGACAAGGGCACCCGGGACCCGGTCCTCTCCTTTAACTAGGAAACTTCTAAGGTTGACCTCGGATCAGGTAGGAATACGCGCTGAACTTAA	Fungi	Ascomycota	Eurotiomycetes	Chaetothyriales	Herpotrichiellaceae	Cladophialophora	?
Soil	OTU1761	AACGCACATTGCGCCCTTTAGTATTCTGAAGGGCATGCCTGTTCGAGCGTCATTATCACTAATCAAGCCTGGCTTGCTGTTGGACCTCTTGTCGTTAACAGACAGGTTCCAAAGATAATGACGGCGTCAATTGGACCCTAGATGCAACGAGCTTTCATTAGCACGCATGTTAGAAGCCTTTTGACCCGGTCTTTAACCAATTTTCTCAGGTTGACCTCGGATCAGGTAGGAATACCCGCTGAACTTAA	Fungi	Ascomycota	Eurotiomycetes	Chaetothyriales	Herpotrichiellaceae	Cladophialophora	unidentified
Soil	OTU1837	CGCCTGCGCTTAGTGATATGCTTAAGTTCAGCGCGTATTCCTACCTGATCCGAGGTCAACCTAAGAAGTTTCCTACTGAGAGGAGAGGACCGGGTCCTGGGCGCCCTCGTCCGGCACGTGCCAAAGGCTCAGTGTACCGGGGGAACCGCAGGCCGCCGTCATTGTCTTTAGGAGGGGTTCGGTCACCCGAACCGGCCGTCCAACACCGAGCACGGGGCCCGAGGGGTGATAATGACGCTCGAACAGGCATGCCCTTCGGAATACCAAGGGCGCAATGTGCGTTCAAAAACTCGATGACTCACCC	Fungi	Ascomycota	Eurotiomycetes	Chaetothyriales	Herpotrichiellaceae	Cladophialophora	unidentified
Soil	OTU1868	CGCCTGCCCTTATTTATATGCTTAAGTTCAGCGCGTATTCCTACCTGATCCGAGGTCAACCTTAGAAGTTTCCTAGTTAAAGGAGAGGACCGGGTCCTGGGTGCCCTTGTCCGATACGTGCTCAGTTAAAAGCTCAGTGTACCGGGGGAACCACAGGCCGCCGTCATTGTCTTTAGGAGGGGTCGATTGCTCGACCGGCCGTCCAACACCAAGCACGGGGCTTGAGGGGTGATAATGACGCTCGAACAGGCATGCCCTTCGGAATACCAAAGGGCGCAATGTGCGTTCAAAAATTTGATGACTCACCC	Fungi	Ascomycota	Eurotiomycetes	Chaetothyriales	Herpotrichiellaceae	Cladophialophora	?
Soil	OTU1880	CGCCTGCCCTTAGTTATATGCTTAAGTTCAGCGGGTATTCCTACCTGATCCGAGGTCAACCTGAGAAAATTGGTTAAAGACCGGGTCAAAAGGCTTCTAACATGCGTGCTAATGAAAGCTCGTTGCATCTAGGGTCCAATTGACGCCGTCATTATCTTTGGAACCTGTCTGTTAACGACAAAGGTCCAACAGCAAGCCAGGCTTGATTAGTGATAATGACGCTCGAACAGGCATGCCCTTCAGAATACTAAAGGGCGCAATGTGCGTTCAAAGATTTGATGACTCACCC	Fungi	Ascomycota	Eurotiomycetes	Chaetothyriales	Herpotrichiellaceae	Cladophialophora	unidentified
Soil	OTU1961	AACGCACATTGCGCCCTTTAGTATTCTGAAGGGCATGCCTGTTCGAGCGTCATTATCACTAATCAAGCCCGGCTTGCTGTTGGACCTCTTGTCGTTAAAAGACAGGTCCCAAAGATAATGGCGGTGTTATTAGAACCCTAGATGCAACGAGCTTTAATTAGCACGCATGATAGTGGCCTTTTAACCCGGTCTTTTTAACCAATTTTTAAGGTTGACCTCGGATCAGGTAGGAATACCCGCTGAACTTAA	Fungi	Ascomycota	Eurotiomycetes	Chaetothyriales	Herpotrichiellaceae	Cladophialophora	unidentified
Soil	OTU2068	AACGCACATTGCGCCCTTTGGTATTCCGAAGGGCATGCCTGTTCGAGCGTCATTATCACCCCTCAGGCCCTGTGCTTGGTGTTGGACGGCCTGGTTGAGTATTGATTCAACCCCTCCTAAAGACAATGACGGCGGCCTGTGGTTCCCCCGGTACACTGAGCTTTTCATTGAGCACGTATCGGACAAAGGGCGCCTAGGACCCGGTCCTCTCCTTTTTGTAAGGAAACTTTTCAAAAGGTTGACCTCGGATCAGGTAGGAATACGCGCTGAACTTAA	Fungi	Ascomycota	Eurotiomycetes	Chaetothyriales	Herpotrichiellaceae	Cladophialophora	unidentified
Soil	OTU2277	CGCCTGCCCTTATTAATATGCTTAAGTTCAGCGCGTATTCCTACCTGATCCGAGGTCAACCATAGAAAGTTTCCTTTTGTGAAAGGAGAAGACCGGGGTCCCGGGTGCCCTTGTCCGATACGTGCTCGGTGAGAAGCTCAGTGTACCGGGGGAACCACAGGCCGCCGTCATTGTCTTTAGGAGGGGTCGATCGCTCGACCGGCCGTCCAACACCAAGCACAGGGCTTGAGGGGTGATAATGACGCTCGAACAGGCATGCCCTTCGGAATACCAAAGGGCGCAATGTGCGTTCAAAGACTCGATGACTCACCC	Fungi	Ascomycota	Eurotiomycetes	Chaetothyriales	Herpotrichiellaceae	Cladophialophora	Cladophialophora_chaetospira
Soil	OTU2408	AACGCACATTGCGCCCTTTGGTATTCCGAAGGGCATGCCTGTTCGAGCGTCATTATCACCCCTCAAGCCCCGTGCTTGGTGTTGGACGGCTGGTCGAGGCCCCCTCGACCCCTCCTAAAAATAAAGACGGCGACCTGTGGTTCCCCCGGTACACTGAGCTTCTCACCGAGCACGTATTGGACAAGGGCGCCCAGGAGCCGGTCTTCTCCTCTCACGAGGAAAATTTTCTTTAAGGTTGACCTCGGATCAGGTAGGAATACGCGCTGAACTTAA	Fungi	Ascomycota	Eurotiomycetes	Chaetothyriales	Herpotrichiellaceae	Cladophialophora	unidentified
Soil	OTU2533	CGCCTGCGCTTAGTGATATGCTTAAGTTCAGCGGGTATTCCTACCTGATCCGAGGTCAACACTTGAAAAATTGTGGGTGCAAAGAGACCACCGCCCGCGAAAGTCGTCCCGGCACATGCTTCGGTTAAGAAAGCTCCTCGTACCGGTTCCCTCTGGGACGGCGTCACTGTCTTCGAGACCAGTCACCGGGCGAGCGACGACTGAGTCCAACACCAAGCCGTGGGCTTGAGGGGTGATAACGACGCTCGAACAGGCATGCCCCTCGGAATGCCAAGGGGCGCAATATGCGTTCAAAGATTCGATGACTCACCC	Fungi	Ascomycota	Eurotiomycetes	Chaetothyriales	Herpotrichiellaceae	Cladophialophora	unidentified
Soil	OTU2697	CGCCTGCGCTTATTAATATGCTTAAGTTCAGCGCGTATTCCTACCTGATCCGAGGTCAACCTTGAGAAGTTTCCTGCTGAGAGGAGAGGACCGGGTCCTGGGCGCCCTCGTCCGGCACGTGCCAAAGGCTCAGTGTACCGGGGGAACCACAGGCCGCCGTCATTGTCTTTAGGAGGGGTTCGGTCACCGAACCGGCCGTCCAACACCGAGCACGGGGCCCGAGGGGTGATAATGACGCTCGAACAGGCATGCCCTTCGGAATACCAAAGGGCGCAATGTGCGTTCAAAAATTCGATGACTCACCC	Fungi	Ascomycota	Eurotiomycetes	Chaetothyriales	Herpotrichiellaceae	Cladophialophora	unidentified
Soil	OTU2731	CGCCTGCGCTTAGTGATATGCTTAAGTTCAGCGGGTATTCCTACCTGATCCGAGGTCAACCTTAAAAATTGGTTAAAAAGACCGGGTTAAAAGGCCACTATCATGCGTGCTAATTAAAGCTCGTTGCATCTAGGGTTCTAATAACACCGCCATTATCTTTGGGACCTGTCTTTTAACGACAAGAGGTCCAACAGCAAGCCGGGCTTGATTAGTGATAATGACGCTCGAACAGGCATGCCCTTCAGAATACTAAAGGGCGCAATGTGCGTTCAAAAACTCGATGACTCACCC	Fungi	Ascomycota	Eurotiomycetes	Chaetothyriales	Herpotrichiellaceae	Cladophialophora	unidentified
Soil	OTU2918	AACGCACATTGCGCCCTTTGGTATTCCGAAGGGCATGCCTGTTCGAGCGTCATTATCACCCCTCAAGCCCCGTGCTTGGTGTTGGACGGCTCTGGTCGAGTAATGTCGACCCCTCCTAAAGACAATGACGGCGGCCTGTGGAACCCCCGGTACACTGAGCTTTTAACCGAGCACGTATCGGACGAGGGTGCCCGGGACACGGTCCATCTTCCCTTCAGCGGGAAAGCTCTCAAAGGTTGACCTCGGATCAGGTAGGAATACGCGCTGAACTTAA	Fungi	Ascomycota	Eurotiomycetes	Chaetothyriales	Herpotrichiellaceae	Cladophialophora	unidentified
Soil	OTU3045	CGCCTGCGCTTAGTTATATGCTTAAGTTCAGCGGGTATTCCTACCTGATCCGAGGTCAACCTTAGAAAATGGTTATAAAAAGACCGGGTCAAAAGGGCCAACTAAAATGCGTGCTAGTTAAAGCTCGTTGCATCTAGGGTCCAACTGACGCCGTCATTATCTTTAGGACCTGTCTTTTAACGACAAGAGGTCCAACAGCAAGCCGGGCTTGATTAGTGATAATGACGCTCGAACAGGCATGCCCTTCAGAATACTAAAGGGCGCAATGTGCGTTCAAAAATTTGATGATTCACCC	Fungi	Ascomycota	Eurotiomycetes	Chaetothyriales	Herpotrichiellaceae	Cladophialophora	Cladophialophora_minutissima
Soil	OTU3332	CGCCTGCGCTTATTTATATGCTTAAGTTCAGCGGGTATTCCTACCTGATCCGAGGTCAACACTTGAAAATTTGTGGGTGCAACAGACCGCCGCCCGCGAAAGTCTTCCCGGCACATGCTTCGATTAAAGAAAGCTCCTCGTACCGGTTCCCTCTGGGACGGCGTCACTGTCTTCGAGACCAGTCACCGGGCGAGCGACGACTGAGTCCAACACCAAGCCGGGGGCTTGAGGGGTGATAATGACGCTCGAACAGGCATGCCCCTCGGAATGCCAAGGGGCGCAATATGCGTTCAAAGATTTGATGATTCACCC	Fungi	Ascomycota	Eurotiomycetes	Chaetothyriales	Herpotrichiellaceae	Cladophialophora	unidentified
Soil	OTU3467	CGCCTCCGCTTAATAATATGCTTAAGTTCAGCGGGTATTCCTACCTGATCCGAGGTCAACACTTTGAAAATTTGTGGGTGCAAGAGACCACCGCCCGCGAAAGTCTTCCCGGCACATGCTTCGGTTAAGAAAGCTCCTCGTACCGGTTCCCTCTGGGACGGCGTCACTGTCTTCGAGACCAGTCACCGGGCGAGCGACGACTGAGTCCAACACCAAGCCGGGGGCTTGAGGGGTGATAATGACGCTCGAACAGGCATGCCCCTCGGAATGCCAAGGGGCGCAATATGCGTTCAAAAATTTGATGACTCACCC	Fungi	Ascomycota	Eurotiomycetes	Chaetothyriales	Herpotrichiellaceae	Cladophialophora	unidentified
Soil	OTU3514	CGCCTGCCCTTAGTGATATGCTTAAGTTCAGCGCGTATTCCTACCTGATCCGAGGTCAACCTTAAGAAAATTTTCCTCGTGAGAGGAGAAGACCGGCTCCTGGGCGCCCTTGTCCAATACGTGCTCGGTGAGAAGCTCAGTGTACCGGGGGAACCACAGGTCGCCGTCTTTATTTTTAGGAGGGGTCGAGGGGGCCTCGACCAGCCGTCCAACACCAAGCACGGGGCTTGAGGGGTGATAATGACGCTCGAACAGGCATGCCCTTCGGAATACCAAAGGGCGCAATGTGCGTTCAAAAACTCGATGATTCACCC	Fungi	Ascomycota	Eurotiomycetes	Chaetothyriales	Herpotrichiellaceae	Cladophialophora	?
Soil	OTU3609	AACGCACATTGCGCCCTTTGGTATTCCGAAGGGCATGCCTGTTCGAGCGTCATTATCACCCCTCAAGCCCCGTGCTTGGTGTTGGACGGCTAGGTCGAGTCATATCGACCCCTCCCAAAGACAATGACGGCGGCCTGTGGTTCCCCCGGTACACTGAGCTTTTAACTGAGCACGTATCGGACAAGGGCACCCGGGACACGGTCCTCTCCTTTAGCTAGGAAACTTCTCAAGGTTGACCTCGGATCAGGTAGGAATACGCGCTGAACTTAA	Fungi	Ascomycota	Eurotiomycetes	Chaetothyriales	Herpotrichiellaceae	Cladophialophora	unidentified
Soil	OTU3968	CGCCTGCGCTTATTTATATGCTTAAGTTCAGCGGGTATTCCTACCTGATCCGAGGTCAACATTAAAAAATGGTTAAAAAAGACCGGGTTAAAAGGCCACTATCATGCGTGCTGGTTAAAGCTCGTTGCATCTAGGGTTCTAATAACACCGTCATTATCTTTGGGGCCTGTCTTTTGACGACAAGAGGTCCAACAGCAAGCCGGGCTTGATTAGTGATAATGACGCTCGAACAGGCATGCCCTTCAGAATACTAAAGGGCGCAATGTGCGTTCAAAAACTTGATGACTCACCC	Fungi	Ascomycota	Eurotiomycetes	Chaetothyriales	Herpotrichiellaceae	Cladophialophora	unidentified
Soil	OTU4867	CGCCTGCGCTTAATGATATGCTTAAGTTCAGCGCGTATTCCTACCTGATCCGAGGTCAACCTTGAGAAGTTTCCTAGCTAAAGGAGAGGACCGTGTCCCGGGTGCCCTTGTCCGATACGTGCTCAGTTAAAAGCTCAGTGTACCGGGGGAACCACAGGCCGCCGTCATTGTCTTTGGGAGGGGTCGATATGACTCGACCTAGCCGTCCAACACCAAGCACGGGGCTTGAGGGGTGATAATGACGCTCGAACAGGCATGCCCTTCGGAATACCAAAGGGCGCAATGTGCGTTCAAAAATTCGATGACTCACCC	Fungi	Ascomycota	Eurotiomycetes	Chaetothyriales	Herpotrichiellaceae	Cladophialophora	unidentified
Soil	OTU5037	AACGCACATTGCGCCCTTTGGTATTCCGAAGGGCATGCCTGTTCGAGCGTCATTATCACCCCTCAAGCCCCGTGCTTGGTGTTGGACGGCCTGGTCGAGGTACCCTCGACCCCTCCTAAAGACAATGACGGCGGCCTGCGGTTCCCCCGGTACACTGAGCTTTTAACTGAGCACGTATCGGACAAGGGCGCCCGGGACCCGGTCCTCTCCTTTCACAAGGAAACTCTTTCAAGGTTGACCTCGGATCAGGTAGGAATACGCGCTGAACTTAA	Fungi	Ascomycota	Eurotiomycetes	Chaetothyriales	Herpotrichiellaceae	Cladophialophora	unidentified
Soil	OTU5062	AACGCACATTGCGCCCTTTGGCATTCCGAAGGGCATGCCTGTTCGAGCGTCATTATCACCCTTCAAGCCCTGCGCTTGGTGTTGGACGGCTTGGTCGCATATCTCGTTCGACCCCTCCTAAAGACAATGACGGCGGCCTGTGGTTCCCCCGGTACACTGAGCTTTTTAACTGAGCACGTATCGGACAAGGGCGCCCGGGTCACGGTCCTCTCCCGTAACGGGAAACACTTTTACTAAGGTTGACCTCGGATCAGGTAGGAATACGCGCTGAACTTAA	Fungi	Ascomycota	Eurotiomycetes	Chaetothyriales	Herpotrichiellaceae	Cladophialophora	unidentified
Soil	OTU5172	CGCCTGCCCTTATTTATATGCTTAAGTTCAGCGGGTATTCCTACCTGATCCGAGGTCAACATTTAAAAAATGGTTAAAAAGACCGGGTTAAAAGGCCACTATCATGCGTGCTAGTTAAAGCTCGTTGCATCTAGGGTTCTAATAACACCGTCATTATCTTTGGGGCCTGTCTTTTAACGACAAGAGGTCCAACAGCAAGCCGGGCTTGATTAGTGATAATGACGCTCGAACAGGCATGCCCTTCAGAATACTAAAGGGCGCAATGTGCGTTCAAAAATTCGATGACTCACCC	Fungi	Ascomycota	Eurotiomycetes	Chaetothyriales	Herpotrichiellaceae	Cladophialophora	unidentified
Soil	OTU5259	AACGCACATTGCGCCCTTTAGTATTCTGAAGGGCATGCCTGTTCGAGCGTCATTATCACTAATCAAGCCCGGCTTGCTGTTGGACCTCTTGTCGCTAACAAAGACAGGTCCTAAAGATAATGACGGCGTCAGTTGGACCCTAGATGCAACGAGCTTTAACTAGCACGCATTTTAGTTGGCCCTTGTGACCCGGTCTTTTTATAACCAATTTCTAAGGTTGACCTCGGATCAGGTAGGAATACCCGCTGAACTTAA	Fungi	Ascomycota	Eurotiomycetes	Chaetothyriales	Herpotrichiellaceae	Cladophialophora	Cladophialophora_minutissima
Soil	OTU5936	AACGCACATTGCGCCCTTTAGTATTCTGAAGGGCATGCCTGTTCGAGCGTCATTATCACTAATCAAGCTTGGCTTGCTGTTGGGCCTCTTGTCGTTAAAAAACCGACAGGCCTTAAAAATAATGACGGCGTTACTTGGACCCTAGATGCAACGAGCTTTTATTAGCACGCGTTTAGTTGGACCTTTTAACCCAGTCTCTTTTAACCAAGTTTCTAAG	Fungi	Ascomycota	Eurotiomycetes	Chaetothyriales	Herpotrichiellaceae	Cladophialophora	unidentified
Soil	OTU7228	CGCCTGCGCTTAGTGATATGCTTAAGTTCAGCGGGTATTCCTACCTGATCCGAGGTCAACCTTGTTAAAATATAGTTAAGACCGGGCCTGGACTTCCGCCTAATACGTGCTAATAAAAGCTCAATGTACTGGGGTCCTCACAGACGCCGTCATTATCTTTGGGACCGGTCATGCCGAAGCAAGACCTAAAGTCCAACAGCAAGCCAGGCTTGAGAGGTGATAATGACGCTCGAACAGGCATGCCCTTCGGAATACCAAAGGGCGCAATGTGCGTTCAAAAACTCGATGACTCACCC	Fungi	Ascomycota	Eurotiomycetes	Chaetothyriales	Herpotrichiellaceae	Cladophialophora	unidentified
Soil	OTU8463	CGCCTGCGCTTAGTTATATGCTTAAGTTCAGCGCGTATTCCTACCTGATCCGAGGTCAACCATTGAAAAAGTTTCCTGCTGAGAGGAGAGGACCGGGTCCTGGGCGCCCTCGTCCGGCACGTGCCTCGTAAAAAGCTCAGTGTACCGGGGGAACCACAGGCCGCCGTCATTGTCTTTAGGAGGGGTTCGGTCGCCCGAACCGGCCGTCCAACACCGAGCACGGGGCCCGAGGGGTGATAATGACGCTCGAACAGGCATGCCCTTCGGAATACCAAAGGGCGCAATGTGCGTTCAAAAATTCGATGACTCACCC	Fungi	Ascomycota	Eurotiomycetes	Chaetothyriales	Herpotrichiellaceae	Cladophialophora	unidentified
Soil	OTU9792	AACGCACATTGCGCCCTTTGGTATTCCGAAGGGCATGCCTGTTCGAGCGTCATTATCACCTCTCAAGCCCTGGCTTGTTGTTGGACTTTTGGTCCCGCCCTCGTGGCGCGACCGGTTCCAAAGACAATGACGGCGTCCGTGGGACCCTCGGTACAATGAGCTTTCACCAGCACGTATCAGAGTTGAAAGGTTCTCGGGCCCGGTCTCCGTTTATTTT	Fungi	Ascomycota	Eurotiomycetes	Chaetothyriales	Herpotrichiellaceae	Cladophialophora	unidentified
Soil	OTU10239	CGCCTGCGCTTACTGATATGCTTAAGTTCAGCGGGTATTCCTACCTGATCCGAGGTCAACCTTGTTAAAATAAAAGGAGACCGGGCCCGAGAACCTTTCAACTCTGATACGTGCTGGTGAAAGCTCATTGTACCGAGGGTCCCACGGACGCCGTCATTGTCTTTGGAACCGGTCGCGCCACGAGGGCGGGACCAAAAGTCCAACAACAAGCCAGGGCTTGAGAGGTGATAATGACGCTCGAACAGGCATGCCCTTCGGAATACCAAAGGGCGCAATGTGCGTTCAAAAATTTGATGACTCACCC	Fungi	Ascomycota	Eurotiomycetes	Chaetothyriales	Herpotrichiellaceae	Cladophialophora	unidentified
Soil	OTU10891	AACGCACATTGCGCCCTTTGGTATTCCGAAGGGCATGCCTGTTCGAGCGTCATTATCACCCCTCAAGCCCCGTGCTTGGTGTTGGACGGCCTGGCTGGGCGCACTGCCCGGCCCCTCCTAAAGACAATGACGGCGGTCTGTGGAACCCCCGGTACACTGAGCTTCTTTACCGAGCACGTACTGGACAAAAAGGGCGCCCGGACGACGGTCTAAACCCCCCATTTCTCAAAGGTTGACCTCGGATCAGGTAGGGATACGCGCTGAACTTAA	Fungi	Ascomycota	Eurotiomycetes	Chaetothyriales	Herpotrichiellaceae	Cladophialophora	unidentified
Soil	OTU11753	AACGCACATTGCGCCCTTTAGTATTCTGAAGGGCATGCCTGTTCGAGCGTCATTATCACTAATCAAGCTTGGCTTGCTGTTGGACCCTCTTGTCGTTAAAAACGACGGGCCTTAAAGATAATGACGGCGTTATTTGGACCCTAGATGCAACGAGCTTTCATTAGCACGCGTTTAGTTGGACCTTTTAACCCGGTCTTTTTAAACCAATTTTCTAAGGTTGACCTCGGATCAGGTAGGAATACCCGCTGAACTTAA	Fungi	Ascomycota	Eurotiomycetes	Chaetothyriales	Herpotrichiellaceae	Cladophialophora	unidentified
Soil	OTU6891	AACGCACATTGCGCCCCATGGTATTCCGTGGGGCATGCCTGTTCGAGCGTCATTTACCCCCTCAAGCTCTGCTTGGTGTTGGGCGTCTGTCCCGCTTCGCGCGCGGACTCGCCCCAAAGGTATTGGCAGCGGTCGTGCCAGCTTCTCGCGCAGCACATTGCGCTTCTCGAGGCACCGGCGGATTCGCGTCCATCAAGCCCACTTCCCCATTTTGACCTCGGATCAGGTAGGGATACCCGCTGAACTTAA	Fungi	Ascomycota	Dothideomycetes	Pleosporales	Lentitheciaceae	Darksidea	?
Soil	OTU78	CGCCTGCGCTTAGTGATATGCTTAAGTTCAGCGGGTATCCCTACCTGATCCGAGGTCAACCTTAGAAAGATTCTCCCTGAGGGGAGGCAGACCGTGTCCCGTAAACCCATGTGTCCGATACGTGTCCCGTGAAGAACTCAGTGTACCGGGGGTCCAACGAGGCCGCCGTCATTGTCTTTGGGAGGGGCAGGAGCCCCCGAGGGGACCTCCACCAAACCGTCCAACACCAAGCCAGGGGCTTGAGGGGTGATAATGACGCTCGAACAGGCATGCCCTTCGGAATACCAAAGGGCGCAATGTGCGTTCAAAAATTCGATGATTCACCC	Fungi	Ascomycota	Eurotiomycetes	Chaetothyriales	Herpotrichiellaceae	Exophiala	?
Soil	OTU708	AACGCACATTGCGCCCTTTGGTATTCCGAAGGGCATGCCTGTTCGAGCGTCATTATCACCCCTCGAGCCCCTGTGGCTTGGCTTTGGACGGTCTGGTTAGGCGACTGACCCCTCCTAAAGACAATGACGGCGGCCTCGCAGGACCCCCGGTACACTGAGCTTCTTAACTGAGCACGTATCGGATCGAGGGTTCTCGGGGCACGGTCTCCTTTCCCCCCTCCCCTCGGGGCGGTGGGAAAACAATCTTTCTCAGGTTGACCTCGGATCAGGTAGGGATACCCGCTGAACTTAA	Fungi	Ascomycota	Eurotiomycetes	Chaetothyriales	Herpotrichiellaceae	Exophiala	Exophiala_moniliae
Soil	OTU1350	CGCCTGCGCTTAGTGATATGCTTAAGTTCAGCGGGTATCCCTACCTGATCCGAGGTCAACCTGAGAAAGATTGTTTTCCCACCGCCCCGAGGGGAGGGGGGAAAGGAGACCGTGCCCCGAGAACCCTCGATCCGATACGTGCTCAGTTAAGAAGCTCAGTGTACCGGGGGTCCTGCGAGGCCGCCGTCATTGTCTTTAGGAGGGGTCAGTCGCCTAACCAGACCGTCCAAAGCCAAGCCACAGGGGCTCGAGGGGTGATAATGACGCTCGAACAGGCATGCCCTTCGGAATACCAAAGGGCGCAATGTGCGTTCAAAAACTTGATGACTCACCC	Fungi	Ascomycota	Eurotiomycetes	Chaetothyriales	Herpotrichiellaceae	Exophiala	Exophiala_moniliae
Soil	OTU1867	AACGCACATTGCGCCCTTTGGTATTCCGAAGGGCATGCCTGTTCGAGCGTCATTTTCACCCCTCAAGCCCCCGGCTTGGTGTTGGACGGTTTGGTTTAGGCACCCCTAGACCCCTCCTAAAGACAATGACGGCGGCTGTTGAACCCCCGGTACACTGAGCTTCTTAACTGAGCACGTATCGGATCTAGGGTTTGGCGGCACCCGGTCTATACCTTTTTTGCTTACAAGGTTGACCTCGGATCAGGTAGGAATACCCGCTGAACTTAA	Fungi	Ascomycota	Eurotiomycetes	Chaetothyriales	Herpotrichiellaceae	Exophiala	Exophiala_xenobiotica
Soil	OTU2215	AACGCACATTGCGCCCTTTGGTATTCCGAAGGGCATGCCTGTTCGAGCGTCATTTTCACCCCTCAAGCCCCCGGGCTTGGTTTTGGACGGCTTGGTCTAGGCATCGCCTCGACCCCTCCTAAAGATAATGACGGCGGCCTCGTTGGACCCCCGGTACACTGAGCTTCTTAACTGAGCACGTATCGGATCTAGGGTTTGCGGGACACGGTCTTTAACCCCCCTTTTTTTCTAAGGTTGACCTCGGATCAGGTAGGAATACCCGCTGAACTTAA	Fungi	Ascomycota	Eurotiomycetes	Chaetothyriales	Herpotrichiellaceae	Exophiala	Exophiala_nigra
Soil	OTU3052	CGCCTCCGCTTAGTTATATGCTTAAGTTCAGCGGGTATCCCTACCTGATCCGAGGTCAACCTTAAGAAGATTCTCCCTGAGGGGAGGCAGACCGTGGCCCGTAAACCCATGTTGTCCGATACGTGTCCCGTGAAGAACTCAGTGTACCGGGGGTCCAACGAGGCCGCCGTCATTGTCTTTGGGAGGGGTGGGAAGCCCACGGGGGGTCTCCACCAAACCGTCCAACACCAAGCCGGGGGCTTGAGGGGTGATAATGACGCTCGAACAGGCATGCCCTTCGGAATACCAAAGGGCGCAATGTGCGTTCAAAGACTTGATGACTCACCC	Fungi	Ascomycota	Eurotiomycetes	Chaetothyriales	Herpotrichiellaceae	Exophiala	unidentified
Soil	OTU3122	CGCCTGCGCTTAGTGATATGCTTAAGTTCAGCGGGTATTCCTACCTGATCCGAGGTCAACCTTAGAAAAAAGGGGGGTTAAAGACCGTGTCCCGCAAACCCTAGATCCGATACGTGCTCAGTTAAGAAGCTCAGTGTACCGGGGGTCCAACGAGGCCGCCGTCATTATCTTTAGGAGGGGTCGAGGCGATGCCTAGACCAAGCCGTCCAAAACCAAGCCCGGGGGCTTGAGGGGTGAAAATGACGCTCGAACAGGCATGCCCTTCGGAATACCAAAGGGCGCAATGTGCGTTCAAAGATTCGATGATTCACCC	Fungi	Ascomycota	Eurotiomycetes	Chaetothyriales	Herpotrichiellaceae	Exophiala	Exophiala_nigra
Soil	OTU3373	AACGCACATTGCGCCCTTTGGTATTCCGAAGGGCATGCCTGTTCGAGCGTCATTATCACCCCTCAAGCCCCCGGCTTGGTGTTGGACGGTTTGGTGGAGACCCCCCGTGGGCTTCCCACCCCTCCCAAAGACAATGACGGCGGCCTCGTTGGACCCCCGGTACACTGAGTTCTTCACGGGACACGTATCGGACAACATGGGTTTACGGGCCACGGTCTGCCTCCCCTCAGGGAGAATCTTCTTAAGGTTGACCTCGGATCAGGTAGGGATACCCGCTGAACTTAA	Fungi	Ascomycota	Eurotiomycetes	Chaetothyriales	Herpotrichiellaceae	Exophiala	unidentified
Soil	OTU3773	AACGCACATTGCGCCCTTTGGTATTCCGAAGGGCATGCCTGTTCGAGCGTCATTTTCACCCCTCAAGCCCCCCGGCTTGGTTTTGGACGGTCTGGTTTAGGCACCGCCTAGACCCCTCCTAAAGATAATGACGGCGGCCTCGTTGGACCCCCGGTACACTGAGCTTCTTAACTGAGCACGTATCGGATCTAGGGTGCGCGGGACACGGTCTTCAACCCCTTTTTTTCTAAGGTTGACCTCGGATCAGGTAGGAATACCCGCTGAACTTAA	Fungi	Ascomycota	Eurotiomycetes	Chaetothyriales	Herpotrichiellaceae	Exophiala	Exophiala_bergeri
Soil	OTU4651	CGCCTGCGCTTAGTGATATGCTTAAGTTCAGCGGGTATCCCTACCTGATCCGAGGTCAACCTTGTAAAAATTGGGGGGTAGACCAGGCTGCTCGCCGCCTGCAAGTACGTGCTTGTGAAAGCTCAGTGTACCGAGGTTGCGACCAACCTGCCATTATCTTTGGGACCGGTCCTGTAACAGACCGAGGGTCCAACACCAAGCCAGGCTTGAGGGGTGATAATGACGCTCGAACAGGCATGCCCTTCGGAATACCAAAGGGCGCAATGTGCGTTCAAAGACTCGATGACTCACCC	Fungi	Ascomycota	Eurotiomycetes	Chaetothyriales	Herpotrichiellaceae	Exophiala	unidentified
Soil	OTU4788	AACGCACATTGCGCCCTTTGGTATTCCGAAGGGCATGCCTGTTCGAGCGTCATTATCACCCCTCAAGCCCCTGGCTTGGTGTTGGACGGTTTGGTGGAGGCCCTTCGCGGGCGTCTACCCCTCCCAAAGACAATGACGGCGGCCTCGTTGGACCCCCGGTACACTGAGTTCTTCACGGGACACGTATCGGATACATGGGTTTGCGGGACACGGTCTACCTCCCTTTAGGGAGAATCTTTCTAAGGTTGACCTCGGATCAGGTAGGGATACCCGCTGAACTTAA	Fungi	Ascomycota	Eurotiomycetes	Chaetothyriales	Herpotrichiellaceae	Exophiala	Exophiala_psychrophila
Soil	OTU6472	CGCCTGCGCTTACTGATATGCTTAAGTTCAGCGGGTATCCCTACCTGATCCGAGGTCAACCTTAGAAAGATTCTCCCTAAAGGGAGGTAGACCGTGTCCCGCAAACCCATGTATCCGATACGTGTCCCGTGAAGAACTCAGTGTACCGGGGGTCCAACGAGGCCGCCGTCATTGTCTTTGGGAGGGGTGGACGCCCGCGAGGGGCCTCCACCAAACCGTCCAACACCAAGCCAGGGGCTTGAGGGGTGATAATGACGCTCGAACAGGCATGCCCTTCGGAATACCAAAGGGCGCAATGTGCGTTCAAAGATTCGATGATTCACCC	Fungi	Ascomycota	Eurotiomycetes	Chaetothyriales	Herpotrichiellaceae	Exophiala	Exophiala_psychrophila
Soil	OTU7073	AACGCACATTGCGCCCTTTGGTATTCCGAAGGGCATGCCTGTTCGAGCGTCATTATCACCCCTCGAGCCCCTGTGGCTTGGTGTTGGACGGTTGGGTTCGCTTGAACCCCCTCCTAAAGACAATGACGGCGGCCTCGCGGAACCCCCGGTACACTGAGCTTCATCACTGAGCACGTATCGGATCACGGGCGCCCGGGCCACGGTCTTTTTTTTCGCTTCTCCTTCACGGGGGGAGTGTTCTCCAAAGGTTGACCTCGGATCAGGTAGGAATACGCGCTGAACTTAA	Fungi	Ascomycota	Eurotiomycetes	Chaetothyriales	Herpotrichiellaceae	Exophiala	?
Soil	OTU7500	CGCCTGCGCTTAGTGATATGCTTAAGTTCAGCGGGTATTCCTACCTGATCCGAGGTCAACCTTAGAAAAAAAGGGGGGTATAAGACCGTGGCTCGCGCACCCTAGATCCGATACGTGCTCAGTTAAGAAGCTCAGTGTACCGGGGGTCCAACGAGGCCGCCGTCATTGTCTTTAGGAGGGGTCCAGGTGACCTGGACCAAACCGTCCAAAACCAAGCCCGGGGGCTTGAGGGGTGTAAATGACGCTCGAACAGGCATGCCCTTCGGAATACCAAAGGGCGCAATGTGCGTTCAAAGATTTGATGATTCACCC	Fungi	Ascomycota	Eurotiomycetes	Chaetothyriales	Herpotrichiellaceae	Exophiala	Exophiala_sideris
Soil	OTU8411	AACGCACATTGCGCCCTTTGGTATTCCGAAGGGCATGCCTGTTCGAGCGTCATTATCACCCCTCAAGCCCCTCGGCTTGGTGTTGGACGGCTTGGTGGACACTTCTCTGTTCACCCCTCCCAAAGACAATGACGGCGGCCTCGTTGGACCCCCGGTACACTGAGTTCCTCACCGAACACGTACTGGACAAAGGGCCCACGGGACACGGTCTGCCTCCCCTTAGGGAGAACTTTTCTTAAGGTTGACCTCGGATCAGGTAGGGATACCCGCTGAACTTAA	Fungi	Ascomycota	Eurotiomycetes	Chaetothyriales	Herpotrichiellaceae	Exophiala	unidentified
Soil	OTU9317	AACGCACATTGCGCCCTTTGGTATTCCGAAGGGCATGCCTGTTCGAGCGTCATTATCACCCCTCAAGCCCCCGGCTTGGTGTTGGACGGTTGGTGGCGGTAACGTCACCCCTCCCAAAGACAATGACGGCGGCCTCGTTGGACCCCCGGTACACTGAGTTCCTCACCGAACACGTATCGGATTAAGGGTGCGCGGGTCACGGTCTGCCTCCCCTCAGGGAGAACTTTCTTCAAGGTTGACCTCGGATCAGGTAGGGATACCCGCTGAACTTAA	Fungi	Ascomycota	Eurotiomycetes	Chaetothyriales	Herpotrichiellaceae	Exophiala	unidentified
Soil	OTU10368	AACGCACATTGCGCCCTCTGGTATTCCGGGGGGCATGCCTGTTCGAGCGTCATTACACCACTCAAGCTCAGCTTGGTATTGGGAGACCGCCCCGGCTGGGGTGTCCCCGAAAATCAGCGGCGGTGCGGCCGGACTTCCCAGCGCAGTAGCATTTCAATCTCGCTGTAGTGAAGCCGTCCGTCCCGGCCGGATAATCTTGATTTCCCTTCTTGGGGAAACAAACTCAATGGTTGACCTCGGATCAGGTAGGGATACCCGCTGAACTTAA	Fungi	Ascomycota	Eurotiomycetes	Chaetothyriales	Herpotrichiellaceae	Exophiala	?
Soil	OTU10987	AACGCACATTGCGCCCTTTGGTATTCCGAAGGGCATGCCTGTTCGAGCGTCATTATCAACCCTCAAGCCCCCCTCTGGGCTTGGCTTTGGACGGTCTGGTCAGGCGACTGACCCCTCCTAAAGACAATGACGGCGGCCTCGTGGGACCCCCGGTACACTGAGCTTCATTGAGCACGTATCGGAGTGAGGGACCCTGGGTCACGGTCTGCTTTCCTTCCCGCAACAACCCCCCTTCACGGCGGTGGTCGTCGTGGGACAGAAAAACCCCCCTTTCAAGGTTGACCTCGGATCAGGTAGGGATACCCGCTGAACTTAA	Fungi	Ascomycota	Eurotiomycetes	Chaetothyriales	Herpotrichiellaceae	Exophiala	unidentified
Soil	OTU11499	CGCCTCCGCTTAATTATATGCTTAAGTTCAGCGGGTATTCCTACCTGATCCGAGGTCAACCTGAAAAAATAATCTCCCCGTGAAGGGAGGTCGACCGGGGCCCCGTCTACCCTTGATCCAGTACGTGTTCGGTGAGGAACTCAGTGTACCGGGGGTCTCACGAAGCCGCCGTCATTGTCTTTGGGAGGGGTGACGTTGCCGACACCAAACCGTCCAACACCAAGCCGGGTTCAATCAAGAAGGGGGGCTTGAGGGGTGATAATGACGCTCGAACAGGCATGCCCTTCGGAATGCCAAAGGGCGCAATGTGCGTTCAAAAACTTGATGACTCACCC	Fungi	Ascomycota	Eurotiomycetes	Chaetothyriales	Herpotrichiellaceae	Exophiala	Exophiala_castellanii
Soil	OTU12067	AACGCACATTGCGCCCTTTGGCATTCCGAAGGGCATGCCTGTTCGAGCGTCATTATCACCCCTCAAGCCCCCCTTCTTAATTGAAACCGGCTTGGTGTTGGACGGTTTGGTGTCGGCAACGTCACCCCTCCCAAAGACAATGACGGCGGCTTCGTGAGACCCCCGGTACACTGAGTTCCTCACCGAACACGGACTGGATCAAGGGTAGACGGGGCCC	Fungi	Ascomycota	Eurotiomycetes	Chaetothyriales	Herpotrichiellaceae	Exophiala	Exophiala_castellanii
Soil	OTU13973	CGCCTGCGCTTAGTTATATGCTTAAGTTCAGCGGGTATCCCTACCTGATCCGAGGTCAACCTTGAAAGGGGGGTTTCTCTTCCACGCGGGGAAGAGAGGAGACCGTGGCCCGGGGTCCCTCAATCCGATACGTGCTCAGTTAAGAAGCTCAGTGTACCGGGGGTCCCACGACGCCGCCGTCATTGTCTTTAGGAGGGGTCAGTCGCCTGACCAGGCCGTCCAAAGCCAAGCCAAAGGGGGCTTGAGGGTTGATAATGACGCTCGAACAGGCATGCCCTTCGGAATACCAAAGGGCGCAATGTGCGTTCAAAAACTTGATGACTCACCC	Fungi	Ascomycota	Eurotiomycetes	Chaetothyriales	Herpotrichiellaceae	Exophiala	unidentified
Soil	OTU707	AACGCACATTGCGCCCCGTGGTATTCCGCGGGGCATGCCTGTTCGAGCGTCATTTCAACCCATCAAGCTTCGGCTTGGTCTTGGGGCCTGCGGTTTCGCAGCCTCTAAACCCAGTGGCGGTGCTATTGAGCTCTGAGCGTAGTAATTTCTCTCGCTATAGAGTCTCGGTGGTGACTTGCCAACAACCCCCAATTTTTATCAGGTTGACCTCGGATCAGGTAGGGATACCCGCTGAACTTAA	Fungi	Ascomycota	Leotiomycetes	Helotiales	Hyaloscyphaceae	Gyoerffyella	unidentified
Soil	OTU9358	AACGCACATTGCGCCCTGTGGTATTCCGCAGGGCATGCCTGTTCGAGCGTCATTTAAACCAATCAAGCCCCGGCTTGGTCTTGGGGTATACGGTTCGCCGTAGCTCCTAAAATCAGTGGCGGTGCTGTCAAGCTCTGAGCGTAGTAATACTCCTCGCTATAGGGTCTTGGCGGTTGCTTGCCAACAACCCCCAATTTTTACAGGTTGACCTCGGATCAGGTAGGGATACCCGCTGAACTTAA	Fungi	Ascomycota	Leotiomycetes	Helotiales	Hyaloscyphaceae	Gyoerffyella	unidentified
Soil	OTU11818	CGCCTGCGCTTAGTGATATGCTTAAGTTCAGCGGGTATCCCTACCTGATCCGAGGTCAACCTGTAAAAATTGGGGGTTGTTGGCAAGCAACCGCCAAGACCCTATAGCGAGGAGTATTACTACGCTCAGAGCTTGACAGCACCGCCACTGATTTTAGGAGCTACGGCGAACCGTATACCCCAAGACCAAGCCGGGGCTTGATTGGTTTAAATGACGCTCGAACAGGCATGCCCTGCGAAATACCACAGGGCGCAATGTGCGTTCAAAAATTTGATGACTCACCC	Fungi	Ascomycota	Leotiomycetes	Helotiales	Hyaloscyphaceae	Gyoerffyella	unidentified
Soil	OTU83	CGCCTGCGCTTAGTGATATGCTTAAGTTCAGCGGGTATCCCTACCTGATCCGAGGTCAACCTGTAAAAAATTGGGGGTTCTGGCGAGCCACCGGGGGAACTCTATAGCGGGAGTATGTACTACGCTTAGAGCCCACCGGCGCCGCCACTAATTTTGAGGGCCGCGAGACCGCGTGCCCCAATACCACGCTAGGCGTGAGTGGTTAAATGACGCTCGAACAGGCATGCCCTGCGGAATACCACAGGGCGCAATGTGCGTTCAAAAATTTGATGATCACCC	Fungi	Ascomycota	Leotiomycetes	Helotiales	Vibrisseaceae	Phialocephala	?
Soil	OTU443	CGCCTGCGCTTAGTGATATGCTTAAGTTCAGCGGGTATCCCTACCTGATCCGAGGTCAACCTGAAAAAATATGGGGGTTCTGGCAAGATACTTATAGGGCTCTATAGCGAGAAGAATTACTACGCTCAGAGCCTACAGGCACCGCCACTGATATTAAGGGCCGCAGAACTGCGAACCCCAACACTAAGCTAGGCTCAATTTTGGTTGTAATGACGCTCGAACAGGCATGCCCTGCGGAATACCACAGGGCGCAATGTGCGTTCAAAAATTCGATGACTCACCC	Fungi	Ascomycota	Leotiomycetes	Helotiales	Vibrisseaceae	Phialocephala	Phialocephala_sphaeroides
Soil	OTU1296	AACGCACATTGCGCCCGCCAGTATTCTGGCGGGCATGCCTGTTCGAGCGTCATTGCAACCCCTCAGGCCCTGCCTGGCGTTGGAGGACTGCGCTACGCAGCCTCCCAAAGCAAGCGGCGGCGGCGCCCCAAATCCGAACGCAGTAGTTACCTCTCGTTCTGGGTGCTGGGACGGCGTCCGGCCGGAAAACCCCCATCTATATCGTGGTTGACCTCGAATCAGGTAGGAATACCCGCTGAACTTAA	Fungi	Ascomycota	Leotiomycetes	Helotiales	Vibrisseaceae	Phialocephala	Phialocephala_humicola
Soil	OTU1626	CGCCTGCGCTTAGTAATATGCTTAAGTTCAGCGGGTATCCCTACCTGATCCGAGGTCAACCTGTAAAAATTGGGGGTTCTGGCAAGCCACCGGGGGGAACTCTATAGCGGGAGTATGTACTACGCTTAGAGCCCACCGGCGCCGCCACTAATTTTGAGGGCCGCGGAGACCGCGTGCCCCAATACCACGCTAGGCGTGAGTGGTTAAATGACGCTCGAACAGGCATGCCCTGCGGAATACCACAGGGCGCAATGTGCGTTCAAAAATTCGATGACTCACCC	Fungi	Ascomycota	Leotiomycetes	Helotiales	Vibrisseaceae	Phialocephala	?
Soil	OTU2267	CGCCTGCCCTTATTTATATGCTTAAGTTCAGCGGGTATCCCTACCTGATCCGAGGTCAACCTGAAAAAATATGGGGGTTTTGGCAAGACACTTATAGGGTTCTATAGCGAGAAGAATTACTACGCTCAGAGCCTACAGGCACCGCCACTGATATTAAGGGCCGCAGAACTGCGAACCCCAACACTAAGCTGGGCTTAATTTTGGTTGTAATGACGCTCGAACAGGCATGCCCTGCGGAATACCACAGGGCGCAATGTGCGTTCAAAGACTCGATGACTCACCC	Fungi	Ascomycota	Leotiomycetes	Helotiales	Vibrisseaceae	Phialocephala	Phialocephala_sphaeroides
Soil	OTU2489	CGCCTGCGCTTAGTTATATGCTTAAGTTCAGCGGGTATTCCTACCTGATTCGAGGTCAACCACGATATAGATGGGGGTTTTCCGGCCGGACGCCGTCCCAGCACCCAGAACGAGAGGTAACTACTGCGTTCGGATTTGGGGCGCCGCCGCCGCTTGCTTTGGGAGGCTGCGTAGCGCAGTCCTCCAACGCCAGGCAGGGCCTGAGGGGTTGCAATGACGCTCGAACAGGCATGCCCGCCAGAATACTGGCGGGCGCAATGTGCGTTCAAAAACTCGATGATTCACCC	Fungi	Ascomycota	Leotiomycetes	Helotiales	Vibrisseaceae	Phialocephala	Phialocephala_humicola
Soil	OTU2608	AACGCACATTGCGCCCTGTGGTATTCCGCAGGGCATGCCTGTTCGAGCGTCATTTTTTAACCACTCACGCCTGGCGTGGTATTGGGGTACGCGGTCTCGCGGCCCTCAAAATCAGTGGCGGTGCCGGTGGGCTCTAAGCGTAGTACATACTCCCGCTATAGAGTTCCCCCGGTGGCTCGCCAGAACCCCCAATTTTTTACAGGTTGACCTCGGATCAGGTAGGGATACCCGCTGAACTTAA	Fungi	Ascomycota	Leotiomycetes	Helotiales	Vibrisseaceae	Phialocephala	?
Soil	OTU3644	CGCCTGCGCTTATTAATATGCTTAAGTTCAGCGGGTATTCCTACCTGATTCGAGGTCAACCACGTTATAAGATGGGGGTTTTCCGGCCGGACGCCGTCCCAGCACCCAGAACGAGAGAGAACTACTGCGTTCGGATTTGGGGCGCCGCCGCCGCTTGCTTTGGGAGGCTGCGTAGCGCAGTCCTCCAACGCCAGGCAGGGCCTGAGGGGTTGCAATGACGCTCGAACAGGCATGCCCGCCAGAATACTGGCGGGCGCAATGTGCGTTCAAAGACTCGATGATTCACCC	Fungi	Ascomycota	Leotiomycetes	Helotiales	Vibrisseaceae	Phialocephala	Phialocephala_humicola
Soil	OTU4497	CGCCTGCCCTTATTGATATGCTTAAGTTCAGCGGGTATCCCTACCTGATCCGAGGTCAACCTGTAAAAATTGGGGGTTCTGGCGAGCCACCGGGGGGAACTCTATAGCGAGAGTATGTACTACGCTTAGAGCCCACCGGCACCGCCACTAATTTTGAGGGCCGCGGAGACCGCGTGCCCCAATACCACGCTAGGCGTGAGTGGTTAAATGACGCTCGAACAGGCATGCCCTGCGGAATACCACAGGGCGCAATGTGCGTTCAAAGACTCGATGACTCACCC	Fungi	Ascomycota	Leotiomycetes	Helotiales	Vibrisseaceae	Phialocephala	?
Soil	OTU4779	CGCCTGCGCTTAGTAATATGCTTAAGTTCAGCGGGTATCCCTACCTGATCCGAGGTCAACCTGAAAAAATATGGGGGTTTTGGCAGGACACTTATAGGACTCTATAGCGAGAAGAATTACTACGCTCAGAGCCTACAGGCACCGCCACTGATATTAAGGGCCGCAGAACTGCGAACCCCAACACTAAGCTAGGCTTGATTTTGGTTGTAATGACGCTCGAACAGGCATGCCCTGCGGAATACCACAGGGCGCAATGTGCGTTCAAAGATTTGATGACTCACCC	Fungi	Ascomycota	Leotiomycetes	Helotiales	Vibrisseaceae	Phialocephala	Phialocephala_sphaeroides
Soil	OTU5127	AACGCACATTGCGCCCTGTGGTATTCCGCAGGGCATGCCTGTTCGAGCGTCATTTAGACCACTCACGCCTGGCGTGGTATTGGGGCACGCGGTTCCGCGGCCCTCAAAATCAGTGGCGGCGCCGGTAGGCCCTAAGCGTAGTAAATCTCCTCGCTATAGGGTCCTCTCGGTGGCTCGCCAGAACCCCCCAACTTCTCAAGGTTGACCTCGGATCAGGTAGGGATACCCGCTGAACTTAA	Fungi	Ascomycota	Leotiomycetes	Helotiales	Vibrisseaceae	Phialocephala	Phialocephala_oblonga
Soil	OTU5362	AACGCACATTGCGCCCCGTGGTATTCCGCGGGGCATGCCTGTTCGAGCGTCATTATGACCACTCACGCCTGGCGTGGTGTTGAGGCACGCGGTTCCGCGGCCCTCAAATCCAGTGGCGGCGCCGGTTGGCTCTAAGCGTAGTAAAACTTCTCGCTTGAGGGTCCTCCCGGTGGCTCGCCAGAACCCCCAACTTCTTAAGGTTGACCTCGGATCAGGTAGGGATACCCGCTGAACTTAA	Fungi	Ascomycota	Leotiomycetes	Helotiales	Vibrisseaceae	Phialocephala	Phialocephala_glacialis
Soil	OTU6664	CGCCTGCGCTTAGTGATATGCTTAAGTTCAGCGGGTATCCCTACCTGATCCGAGGTCAACCTATAAAAATATGGGGGTTCTGGCAGGCAACCCGCAGGACTCTATAGCGAGAAGTATTACTACGCGTAGAGCCTACAGGCACCGCCACTGGTTTTAGAGGCCGCTGTCATGCGAACCCCAACACTAAGCTAGGCTTAATTGGCTATAATGACGCTCGAACAGGCATGCCCTGCGGAATACCACAGGGCGCAATGTGCGTTCAAAAACTCGATGATTCACCC	Fungi	Ascomycota	Leotiomycetes	Helotiales	Vibrisseaceae	Phialocephala	unidentified
Soil	OTU6717	AACGCACATTGCGCCCTGTGGTATTCCGCAGGGCATGCCTGTTCGAGCGTCATTATAGCCAATTAAGCCTAGCTTAGTGTTGGGGTTCGCATGACAGCGGCCTCTAAAACCAGTGGCGGTGCCTGTAGGCTCTACGCGTAGTAATACTTCTCGCTATAGAGTCCTGCGGGTTGCCTGCCAGAACCCCCATATTTTTATAGGTTGACCTCGGATCAGGTAGGGATACCCGCTGAACTTAA	Fungi	Ascomycota	Leotiomycetes	Helotiales	Vibrisseaceae	Phialocephala	unidentified
Soil	OTU6771	CGCCTGCGCTTAATTATATGCTTAAGTTCAGCGGGTATCCCTACCTGATCCGAGGTCAACCGGTAAAAATTAGGGGGTTCTGGCGAGCCACCGGGGGAACTCTATAGCGGGAGTATGTACTACGCTTAGAGCCCACCGGCGCCGCCACTGCTTTTGGGGGCCGCGAGACCGCGTGCCCCAACACCACGCCAGGCGTGAGTGGTTAAATGACGCTCGACCAGGCATGCCCTGCGGACTA	Fungi	Ascomycota	Leotiomycetes	Helotiales	Vibrisseaceae	Phialocephala	unidentified
Soil	OTU7603	CGCCTGCGCTTAGTGATATGCTTAAGTTCAGCGGGTATCCCTACCTGATCCGAGGTCAACCTTAAGAAGTTGGGGGTTCTGGCGAGCCACCGGGAGGACCCTCAAGCGAGAAGTTTTACTACGCTTAGAGCCAACCGGCGCCGCCACTGGATTTGAGGGCCGCGGAACCGCGTGCCTCAACACCACGCCAGGCGTGAGTGGTCATAATGACGCTCGAACAGGCATGCCCCGCGGAATACCACGGGGCGCAATGTGCGTTCAAAGACTCGATGATTCACCC	Fungi	Ascomycota	Leotiomycetes	Helotiales	Vibrisseaceae	Phialocephala	Phialocephala_glacialis
Soil	OTU9366	CGCCTGCGCTTAGTTATATGCTTAAGTTCAGCGGGTATCCCTACCTGATCCGAGGTCAACCTTGAGAAGTTGGGGGGTTCTGGCGAGCCACCGAGAGGACCCTATAGCGAGGAGATTTACTACGCTTAGGGCCTACCGGCGCCGCCACTGATTTTGAGGGCCGCGGAACCGCGTGCCCCAATACCACGCCAGGCGTGAGTGGTCTAAATGACGCTCGAACAGGCATGCCCTGCGGAATACCACAGGGCGCAATGTGCGTTCAAAAATTTGATGATTCACCC	Fungi	Ascomycota	Leotiomycetes	Helotiales	Vibrisseaceae	Phialocephala	?
Soil	OTU3534	CGCCTGCGCTTAATGATATGCTTAAGTTCAGCGGGTATCCCCGCCTGATCCGAGGCCAAACCTTGTAAAATTTAGGGGTCAATTGGCGACCCACCCAATGGACACGCGGAACGAGGGAAATAAATTCTTGCTACGCTCGCGGCCAGTAGGGGGCGCCTAAAGGTTTGGGGCTTGACAGCGCGTCATGGCCCAACATCAAGCAAGGCTTGGGGGGTGTAATGGCGCTCGGACAGGCGTGCCTCCCGGAATACCAGGAGGCGCAATGTGCGTTCAAAGATTCGATGACTCACCC	Fungi	Ascomycota	Dothideomycetes	Venturiales	Sympoventuriaceae	Pseudosigmoidea	Pseudosigmoidea_ibarakiensis
Soil	OTU6698	AACGCACATTGCGCCCTTTGGTATTCCGAAGGGCATGCCTGTTCGAGCGTCATTATCACCCCTCAAGCCCCCGGCTTGGTGTTGGACGGTCTGGTCTCGGTCCCCCCGAGACCCCTCCCAAAGTTAATGACGGTGGTCTGTCGGCCCCCGGTGCACTGAGCTCCCTTGCAGGGCACGCAGCGGTTTCAAGGGTCGCGGGCTCCGGTCCTCTTCCTCA	Fungi	Ascomycota	Eurotiomycetes	Chaetothyriales	Herpotrichiellaceae	Rhinocladiella	unidentified
Soil	OTU7210	CGCCTGCGCTTAGTAATATGCTTAAGTTCAGCGGGTATCCCTACCTGATCCGAGGTCAACCTGTGGAAAAATGTGTTTCCGTGAGGAAGAGGACCGGAGCCCGCGACCCTTGAAACCGATGCGTGCCCTGCAAGGGAGCTCAGTGCACCGGGGGCCGACAGACCACCGTCATTAACTTTGGGAGGGGTCTCGGGGGGACCGAGACCAGACCGTCCAACACCAAGCCGGGGGCTTGAGGGGTGATAATGACGCTCGAACAGGCATGCCCTTCGGAATACCAAAGGGCGCAATGTGCGTTCAAAGACTCGATGACTCACCC	Fungi	Ascomycota	Eurotiomycetes	Chaetothyriales	Herpotrichiellaceae	Rhinocladiella	unidentified
Soil	OTU13322	AACGCACATTGCGCCCTTTGGTATTCCGAAGGGCATGCCTGTTCGAGCGTCATTATCACCCCTCAAGCTCCGGCTTGGTGTTGGGCTTTTGTTCTTTATCGAACGGGCCTCAAAGATAGTGACGGCGTCCCAGATGGAACCGGTACGAGGAGCTTCTAACCGAGCATGTACGCGGCGTGAATCTGTGGGCGACGGTCTTTAACCACTACTCTTCGGAGTATTTCTAAGTGTTGACCTCGGATCAGGTAGGGATACCCGCTGAACTTAA	Fungi	Ascomycota	Eurotiomycetes	Chaetothyriales	Herpotrichiellaceae	Rhinocladiella	?
Soil	OTU1957	AACGCACATTGCGCCCCTTGGTATTCCGGGGGGCATGCCTGTTCGAGCGTCATTACAACCCTCAAGCTCTGCTTGGTGTTGGGCGTCACCAGCCTTGGTGTGCCCTAAAATCAGTGGCGGCGCCGTCTGGCTCTAAGCGTAGTACATACTCTCGCTATGGACGCCTGGCGGATGCTTGCCAGCACACCCCTAATTTATCAAGGTTGACCTCGGATCA	Fungi	Ascomycota	Leotiomycetes	Helotiales	Dermateaceae	Rhizodermea	Rhizodermea_veluwensis
Soil	OTU2209	CGCCTGCGCTTAGTGATATGCTTAAGTTCAGCGGGTATCCCTACCTGATCCGAGGTCAACCTTGATAAATTAGGGGTTTGCTGGCAAGCATCCGCCAGGCGTCCATAGCGAGAGTATGTACTACGCTTAGAGCCAGACGGCGCCGCCACTGATTTTAGGGCACACCAAGGCTGGTGACGCCCAACACCAAGCAGAGCTTGAGGGTTGTAATGACGCTCGAACAGGCATGCCCCCCGGAATACCAAGGGGCGCAATGTGCGTTCAAAAACTTGATGACTCACCC	Fungi	Ascomycota	Leotiomycetes	Helotiales	Dermateaceae	Rhizodermea	Rhizodermea_veluwensis
