# Supplementary material for: Pervasive associations between dark septate endophytic fungi with tree root and soil microbiomes across Europe
Source: Nat Commun. 2024 Jan 2;15:159. doi: 10.1038/s41467-023-44172-4 (PMC10761831; doi:10.1038/s41467-023-44172-4)
Supplement: Supplementary file 6 — Supplementary Data 3 [file 41467_2023_44172_MOESM6_ESM.xlsx]

## Sheet: Blad1
Piecewise Structural Equation Modelling Results
Putative Plant Pathogens (soil) Fig. 4a
Call:
plant_pathogen_soil	~	MAT	+	DSE_colonization
DSE_colonization	~	Soil_CN
Soil_CN	~~	MAT
AIC	395.439
Tests of directed separation:
Independ.Claim			Test.Type	DF	Crit.Value	P.Value
DSE_colonization	~	MAT	coef	22.9781	-0.6178	0.5428
plant_pathogen_soil	~	Soil_CN	coef	34.3932	-1.6514	0.1078
Global goodness-of-fit:
Chi-Squared	=	NA	with	P-value	=	NA	and on 2 degrees of frredom
Fisher's C	=	5.678	with	P-value	=	0.225	and on 4 degrees of frredom
Coefficients:
	Response	Predictor	Estimate	Std.Error	DF	Crit.Value	P.Value	Std.Estimate
	plant_pathogen_soil	MAT	0.0046	0.0023	25.3895	2.033	0.0526	0.2931
	plant_pathogen_soil	DSE_colonization	-0.0157	0.0049	27.4876	-3.1878	0.0036	-0.4398	**
	DSE_colonization	Soil_CN	2.0947	0.5554	21.0011	3.7712	0.0011	0.5459	**
	~~Soil_CN	~~MAT	-0.4062	-	39	-2.776	0.0084	-0.4062	**
	Signif. codes:	0	'***'	0.001	'**'	0.01	'*'	0.05
Individual R-squared:
Response	method	Marginal	Conditional
plant_pathogen_soil	none	0.37	0.58
DSE_colonization	none	0.3	0.54
Ratio of Bacteria/Fungi (soil) Fig. 4b
Call:
B_F_SOIL	~	MAT	+	Soil_pH	+	DSE_colonization
DSE_colonization	~	Soil_CN
Soil_pH	~~	MAT
Soil_CN	~~	MAT
AIC
652.458
Tests of directed separation:
Independ.Claim			Test.Type	DF	Crit.Value	P.Value
DSE_colonization	~	MAT	coef	24.7897	-0.7105	0.484
DSE_colonization	~	Soil_pH	coef	33.6245	-1.0608	0.2963
B_F_SOIL	~	Soil_CN	coef	35.4417	0.8617	0.3947
Global goodness-of-fit:
Chi-Squared	=	3.345	with	P-value	=	0.341	and on 3 degrees of frredom
Fisher's C	=	5.743	with	P-value	=	0.453	and on 6 degrees of frredom
Coefficients:
	Response	Predictor	Estimate	Std.Error	DF	Crit.Value	P.Value	Std.Estimate
	B_F_SOIL	MAT	0.0518	0.0539	30.3227	0.9597	0.3448	0.1204
	B_F_SOIL	Soil_pH	12.6892	1.9104	38.6607	6.6421	0	0.6861	***
	B_F_SOIL	DSE_colonization	-0.1992	0.09	28.9097	-2.2135	0.0349	-0.2118	*
	DSE_colonization	Soil_CN	2.0937	0.4246	30.312	4.9311	0	0.6169	***
	~~Soil_pH	~~MAT	-0.1891	-	41	-1.2329	0.2246	-0.1891
	~~Soil_CN	~~MAT	-0.4801	-	41	-3.5043	0.0011	-0.4801	**
	Signif.	codes:	0	'***'	0.001	'**'	0.01	'*'	0.05
Individual
R-squared:
Response	method	Marginal	Conditional
B_F_SOIL	none	0.6	0.87
DSE_colonization	none	0.39	0.6
Diveristy of Bacterial CAZymes (soil) Fig. 4c
Call:
div_caz_bac_soil	~	DSE_colonization	+	MAT
DSE_colonization	~	Soil_CN
Soil_CN	~~	MAT
AIC	215.133
Tests of directed separation:
Independ.Claim			Test.Type	DF	Crit.Value	P.Value
DSE_colonization	~	MAT	coef	24.7897	-0.7105	0.484
div_caz_bac_soil	~	Soil_CN	coef	36.1057	-0.7897	0.4349
Global goodness-of-fit:
Chi-Squared	=	NA	with	P-value	=	NA	and on 2 degrees of frredom
Fisher's C	=	3.117	with	P-value	=	0.538	and on 4 degrees of frredom
Coefficients:
Response	Predictor	Estimate	Std.Error	DF	Crit.Value	P.Value	Std.Estimate
div_caz_bac_soil	DSE_colonization	0.0011	0.0004	31.9866	3.1482	0.0035	0.4418	**
div_caz_bac_soil	MAT	-0.0002	0.0002	28.0071	-0.8406	0.4077	-0.1498
DSE_colonization	Soil_CN	2.0937	0.4246	30.312	4.9311	0	0.6169	***
~~Soil_CN	~~MAT	-0.4801	-	41	-3.5043	0.0011	-0.4801	**
Signif. codes:	0	'***'	0.001	'**'	0.01	'*'	0.05
Individual
R-squared:
Response	method	Marginal	Conditional
div_caz_bac_soil	none	0.24	0.69
DSE_colonization	none	0.39	0.6
Diveristy of Bacterial Functional Genes (roots) Fig. 4d
Call:
NOG_diversity_BAC_ROOTS	~	MAT	+	DSE_colonization
DSE_colonization	~	Soil_CN
Soil_CN	~~	MAT
AIC	228.508
Tests of directed separation:
Independ.Claim			Test.Type	DF	Crit.Value	P.Value
DSE_colonization	~	MAT	coef	24.7897	-0.7105	0.484
NOG_diversity_BAC_ROOTS	~	Soil_CN	coef	32.2606	-0.9903	0.3294
Global goodness-of-fit:
Chi-Squared	=	NA	with	P-value	=	NA	and on 2 degrees of frredom
Fisher's C	=	3.672	with	P-value	=	0.452	and on 4 degrees of frredom
Coefficients:
Response	Predictor	Estimate	Std.Error	DF	Crit.Value	P.Value	Std.Estimate
NOG_diversity_BAC_ROOTS	MAT	0.0002	0.0002	28.2918	0.7579	0.4548	0.1283
NOG_diversity_BAC_ROOTS	DSE_colonization	-0.0016	0.0004	34.3416	-4.3091	0.0001	-0.5815	***
DSE_colonization	Soil_CN	2.0937	0.4246	30.312	4.9311	0	0.6169	***
~~Soil_CN	~~MAT	-0.4801	-	41	-3.5043	0.0011	-0.4801	**
Signif. codes:	0	'***'	0.001	'**'	0.01	'*'	0.05
Individual
R-squared:
Response	method	Marginal	Conditional
NOG_diversity_BAC_ROOTS	none	0.37	0.65
DSE_colonization	none	0.39	0.6
Diveristy of N cycling Genes (roots) Fig. 4e
Call:
div_N_cyc_roots	~	MAT	+	Soil_pH	+	Soil_CN	+	DSE_colonization
DSE_colonization	~	Soil_CN
Soil_pH	~~	MAT
Soil_CN	~~	MAT
Soil_CN	~~	Soil_pH
AIC	300.745
Tests of directed separation:
Independ.Claim			Test.Type	DF	Crit.Value	P.Value
DSE_colonization	~	MAT	coef	24.7897	-0.7105	0.484
DSE_colonization	~	Soil_pH	coef	33.6245	-1.0608	0.2963
Global goodness-of-fit:
Chi-Squared	=	2.356	with	P-value	=	0.308	and on 2 degrees of frredom
Fisher's C	=	3.884	with	P-value	=	0.422	and on 4 degrees of frredom
Coefficients:
Response	Predictor	Estimate	Std.Error	DF	Crit.Value	P.Value	Std.Estimate
div_N_cyc_roots	MAT	-0.0019	0.0005	24.9642	-4.0135	0.0005	-0.4611	***
div_N_cyc_roots	Soil_pH	0.0751	0.0179	31.9674	4.2024	0.0002	0.419	***
div_N_cyc_roots	Soil_CN	-0.0099	0.0041	29.5431	-2.3846	0.0237	-0.3192	*
div_N_cyc_roots	DSE_colonization	-0.0036	0.0012	33.9904	-3.1613	0.0033	-0.3993	**
DSE_colonization	Soil_CN	2.0937	0.4246	30.312	4.9311	0	0.6169	***
~~Soil_pH	~~MAT	-0.1891	-	41	-1.2329	0.2246	-0.1891
~~Soil_CN	~~MAT	-0.4801	-	41	-3.5043	0.0011	-0.4801	**
~~Soil_CN	~~Soil_pH	-0.2703	-	41	-1.7979	0.0796	-0.2703
Signif. codes:	0	'***'	0.001	'**'	0.01	'*'	0.05
Individual
R-squared:
Response	method	Marginal	Conditional
div_N_cyc_roots	none	0.74	0.77
DSE_colonization	none	0.39	0.6
Diveristy of N cycling Genes (roots): Including the relative abundance of Frankia bacteria on roots
Call:
div_N_cyc_roots	~	MAT	+	Soil_pH	+	Soil_CN	+	DSE_colonization	+	Frankia_roots
DSE_colonization	~	Soil_CN
Frankia_roots	~	Soil_pH
Soil_pH	~~	MAT
Soil_CN	~~	MAT
Soil_CN	~~	Soil_pH
AIC	507.735
Tests of directed separation:
Independ.Claim			Test.Type	DF	Crit.Value	P.Value
DSE_colonization	~	MAT	coef	24.7897	-0.7105	0.484
Frankia_roots	~	MAT	coef	27.6925	0.4373	0.6653
DSE_colonization	~	Soil_pH	coef	33.6245	-1.0608	0.2963
Frankia_roots	~	Soil_CN	coef	29.3581	-0.262	0.7952
Frankia_roots	~	DSE_colonization	coef	37.5823	-0.102	0.9193
Global goodness-of-fit:
Chi-Squared	=	NA	with	P-value	=	NA	and on 5 degrees of frredom
Fisher's C	=	5.326	with	P-value	=	0.868	and on 10 degrees of frredom
Coefficients:
Response	Predictor	Estimate	Std.Error	DF	Crit.Value	P.Value	Std.Estimate
div_N_cyc_roots	MAT	-0.02	0.0045	24.787	-4.464	0.0002	-0.4809	***
div_N_cyc_roots	Soil_pH	0.0568	0.0175	31.1931	3.2545	0.0027	0.3173	**
div_N_cyc_roots	Soil_CN	-0.0095	0.0038	28.6209	-2.4662	0.0199	-0.3065	*
div_N_cyc_roots	DSE_colonization	-0.0034	0.001	32.9865	-3.2177	0.0029	-0.3708	**
div_N_cyc_roots	Frankia_roots	0.0128	0.0044	32.9855	2.9048	0.0065	0.2674	**
DSE_colonization	Soil_CN	2.0937	0.4246	30.312	4.9311	0	0.6169	***
Frankia_roots	Soil_pH	1.445	0.4904	37.5043	2.9466	0.0055	0.387	**
~~Soil_pH	~~MAT	-0.1891	-	41	-1.2329	0.2246	-0.1891
~~Soil_CN	~~MAT	-0.4801	-	41	-3.5043	0.0011	-0.4801	**
~~Soil_CN	~~Soil_pH	-0.2703	-	41	-1.7979	0.0796	-0.2703
Signif. codes:	0	'***'	0.001	'**'	0.01	'*'	0.05
Individual
R-squared:
Response	method	Marginal	Conditional
div_N_cyc_roots	none	0.79	0.83
DSE_colonization	none	0.39	0.6
Frankia_roots	none	0.15	0.58
