# Supplementary material for: Pervasive associations between dark septate endophytic fungi with tree root and soil microbiomes across Europe
Source: Nat Commun. 2024 Jan 2;15:159. doi: 10.1038/s41467-023-44172-4 (PMC10761831; doi:10.1038/s41467-023-44172-4)
Supplement: Supplementary file 7 — Supplementary Data 4 [file 41467_2023_44172_MOESM7_ESM.xlsx]

## Sheet: Blad1
PERMANOVA table of results
Multivariate response variable	Source of variance	Type of effect	df	SS	MS	Pseudo-F	P(perm)	Unique permutations	Estimated compoenent of variation	Sq.root	Explained variance %
Soil fungal community
	MAT	Fixed	1	49472	49472	2.3964	0.0001	9836	532.86	23.084	3.27067
	Soil_pH	Fixed	1	40345	40345	2.3641	0.0002	9874	417.66	20.437	2.56357
	DSE_colonization	Fixed	1	26289	26289	1.8552	0.0065	9872	303.37	17.418	1.86207
	EcM_trees	Fixed	1	29691	29691	1.6594	0.0094	9863	240.74	15.516	1.47765
	Soil_CN	Fixed	1	18044	18044	1.1725	0.2227	9890	107.53	10.369	0.660013
	EcM_colonization	Fixed	1	18542	18542	1.323	0.1095	9882	125.27	11.193	0.7689
	Tree_diversity	Fixed	1	18197	18197	1.1105	0.2717	9860	51.419	7.1707	0.315607
	CMD	Fixed	1	16825	16825	1.0269	0.4098	9862	28.59	5.347	0.175484
	Soil_moisture	Fixed	1	21760	21760	1.4673	0.0482	9867	376.4	19.401	2.31032
	AM_colonization	Fixed	1	15637	15637	1.0936	0.3124	9883	39.74	6.304	0.243922
	Coniferous_EcM_trees	Fixed	1	20252	20252	1.3835	0.0737	9886	184.99	13.601	1.13546
	Tree_species	Random	3	40572	13524	1.0441	0.3669	9821	49.827	7.0588	0.305835
	Site	Random	16	248000	15511	1.2542	0.002	9649	1466.7	38.297	9.00252
	Res		30	371000	12367				12367	111.21	75.908
	Total		60	935000
Soil bacterial community
	MAT	Fixed	1	35355	35355	2.3241	0.0001	9836	362.17	19.031	2.89568
	Soil_pH	Fixed	1	137000	137000	10.802	0.0001	9870	2143.9	46.302	17.1413
	DSE_colonization	Fixed	1	15512	15512	1.7198	0.0041	9879	162.53	12.749	1.29949
	EcM_trees	Fixed	1	32568	32568	2.3934	0.0001	9827	365.26	19.112	2.92039
	MAP	Fixed	1	14405	14405	1.043	0.373	9803	16.12	4.0149	0.128885
	Soil_CN	Fixed	1	18736	18736	1.7154	0.0035	9878	314.51	17.735	2.51462
	EcM_colonization	Fixed	1	16659	16659	1.8935	0.0008	9851	217.77	14.757	1.74115
	Soil_moisture	Fixed	1	19402	19402	1.6883	0.0042	9857	274.02	16.553	2.19089
	AM_colonization	Fixed	1	9876.2	9876.2	1.1777	0.2031	9873	49.331	7.0236	0.39442
	Tree_diversity	Fixed	1	11285	11285	1.0414	0.3968	9854	13.79	3.7135	0.110256
	Tree_species	Random	3	23913	7971.1	1.1214	0.1789	9777	74.039	8.6046	0.591969
	Site	Random	17	186000	10946	1.7399	0.0001	9600	2222.7	47.145	17.7713
	Res		30	189000	6291.1				6291.1	79.316	50.2997
	Total		60	710000
Root fungal community
	MAT	Fixed	1	27734	27734	2.4116	0.0001	9788	300.53	17.336	3.63391
	Soil_pH	Fixed	1	24223	24223	2.5614	0.0001	9834	267.29	16.349	3.23198
	DSE_colonization	Fixed	1	14440	14440	1.9135	0.0001	9854	172.57	13.137	2.08666
	EcM_trees	Fixed	1	12259	12259	1.2983	0.0351	9826	60.704	7.7913	0.734013
	MAP	Fixed	1	9997.2	9997.2	1.0377	0.3803	9803	10.87	3.297	0.131437
	Soil_CN	Fixed	1	11897	11897	1.4068	0.0237	9834	143.13	11.964	1.73068
	EcM_colonization	Fixed	1	10610	10610	1.4511	0.0171	9872	91.38	9.5593	1.10494
	Coniferous_EcM_trees	Fixed	1	10254	10254	1.3015	0.0746	9864	51.013	7.1423	0.616833
	CMD	Fixed	1	10073	10073	1.0641	0.3243	9766	28.98	5.3833	0.350417
	Soil_mOoisture	Fixed	1	8689.2	8689.2	1.1679	0.2055	9849	81.327	9.0182	0.98338
	AM_colonization	Fixed	1	7380.1	7380.1	1.1431	0.2437	9871	34.668	5.888	0.419194
	Tree_diveristy	Fixed	1	8250.9	8250.9	1.0288	0.4314	9837	12.278	3.504	0.148462
	Tree_species	Random	3	24853	8284.2	1.3476	0.0023	9791	187.51	13.693	2.26731
	Site	Random	16	127000	7947.3	1.3986	0.0001	9561	1145.6	33.846	13.8522
	Res		29	165000	5682.3				5682.3	75.381	68.7085
	Total		60	473000
Root bacterial community
	MAT	Fixed	1	48759	48759	1.3897	0.0185	9825	280.27	16.741	0.878349
	Soil_pH	Fixed	1	186000	186000	5.6098	0.0001	9856	2672.5	51.697	8.37545
	DSE_colonization	Fixed	1	40680	40680	1.4444	0.0409	9879	313.33	17.701	0.981957
	EcM_trees	Fixed	1	49993	49993	1.5125	0.0091	9824	351.83	18.757	1.10261
	MAP	Fixed	1	35271	35271	1.0795	0.2892	9824	77.065	8.7786	0.241517
	Soil_CN	Fixed	1	36990	36990	1.2467	0.1438	9853	297.08	17.236	0.93103
	EcM_colonization	Fixed	1	41888	41888	1.5236	0.0239	9852	398.82	19.97	1.24988
	Coniferous_EcM_trees	Fixed	1	32603	32603	1.1547	0.2419	9861	93.792	9.6846	0.293938
	Soil_mOoisture	Fixed	1	41396	41396	1.477	0.0336	9873	636.38	25.227	1.99438
	AM_colonization	Fixed	1	31530	31530	1.2198	0.1701	9866	192.93	13.89	0.604631
	Tree_species	Random	3	94804	31601	1.2926	0.0208	9766	611.24	24.723	1.91559
	Site	Random	17	489000	28751	1.2217	0.0011	9613	2448.5	49.483	7.67345
	Res		30	706000	23535				23535	153.41	73.7572
	Total		60	1840000
Soil fungal CAZymes
	MAT	Fixed	1	1471.5	1471.5	2.2852	0.0278	9928	13.988	3.7401	2.77548
	Soil_pH	Fixed	1	5555	5555	10.864	0.0001	9942	86.078	9.2778	17.0795
	DSE_colonization	Fixed	1	1212.6	1212.6	3.3423	0.0112	9936	21.274	4.6124	4.22116
	EcM_trees	Fixed	1	794.88	794.88	1.4113	0.1876	9937	4.2857	2.0702	0.850363
	Soil_CN	Fixed	1	2042	2042	4.3939	0.0022	9942	62.143	7.8831	12.3303
	Soil_moisture	Fixed	1	495.78	495.78	1.0171	0.3781	9945	0.1802	0.4245	0.035755
	Tree_species	Random	3	1159.7	386.56	1.8092	0.0376	9907	13.876	3.725	2.75326
	Site	Random	17	8875.2	522.07	3.3084	0.0001	9829	144.36	12.015	28.6437
	Res		34	5365.2	157.8				157.8	12.562	31.3105
	Total		60	26972
Soil bacterial CAZymes
	MAT	Fixed	1	450.39	450.39	9.3107	0.0001	9926	6.6564	2.58	15.6385
	Soil_pH	Fixed	1	558.5	558.5	14.906	0.0001	9934	8.9099	2.9849	20.9328
	DSE_colonization	Fixed	1	50.429	50.429	2.0144	0.0843	9944	0.63575	0.79734	1.49362
	EcM_trees	Fixed	1	49.126	49.126	1.2163	0.2602	9929	0.166	0.40743	0.389998
	MAP	Fixed	1	67.59	67.59	1.4271	0.1606	9926	0.4682	0.68425	1.09998
	Soil_CN	Fixed	1	82.991	82.991	2.5287	0.0475	9950	1.9778	1.4063	4.64662
	EcM_colonization	Fixed	1	49.097	49.097	2.0808	0.0777	9928	0.70646	0.84051	1.65975
	Soil_moisture	Fixed	1	65.499	65.499	1.8967	0.0954	9945	1.046	1.0227	2.45746
	Tree_species	Random	3	72.046	24.015	1.6812	0.0645	9903	0.8228	0.90708	1.93307
	Site	Random	17	590.45	34.732	3.3041	0.0001	9857	10.663	3.2654	25.0515
	Res		32	336.38	10.512				10.512	3.2422	24.6967
	Total		60	2372.5
Root fungal CAZymes
	MAT	Fixed	1	641.81	641.81	1.3967	0.1889	9949	3.7907	1.947	0.633844
	Soil_pH	Fixed	1	5296.2	5296.2	11.827	0.0001	9944	93.084	9.648	15.5646
	DSE_colonization	Fixed	1	967.68	967.68	1.6494	0.157	9939	10.921	3.3047	1.8261
	EcM_trees	Fixed	1	1156	1156	2.5469	0.0423	9936	15.634	3.954	2.61417
	EcM_colonization	Fixed	1	2594.8	2594.8	4.8185	0.0063	9947	62.241	7.8893	10.4073
	Coniferous_EcM_trees	Fixed	1	1799.1	1799.1	4.9504	0.0037	9943	37.564	6.1289	6.28109
	AM_colonization	Fixed	1	616.73	616.73	1.8378	0.1163	9929	7.2172	2.6865	1.20679
	Tree_species	Random	3	3269.2	1089.7	4.469	0.0001	9933	83.547	9.1404	13.9699
	Site	Random	17	6156.2	362.13	1.6907	0.0147	9899	69.826	8.3562	11.6756
	Res		25	5354.8	214.19				214.19	14.635	35.8148
	Total		52	27852
Root bacterial CAZymes
	MAT	Fixed	1	1003.8	1003.8	4.0194	0.0184	9931	14.227	3.7719	2.77429
	Soil_pH	Fixed	1	818.17	818.17	3.217	0.04	9935	10.794	3.2854	2.10485
	DSE_colonization	Fixed	1	3214.6	3214.6	11.281	0.0002	9953	83.98	9.1641	16.3762
	EcM_trees	Fixed	1	393.13	393.13	1.5734	0.2003	9958	3.0726	1.7529	0.599162
	EcM_colonization	Fixed	1	831.7	831.7	2.9658	0.053	9953	16.686	4.0848	3.25379
	Coniferous_EcM_trees	Fixed	1	5137.2	5137.2	20.617	0.0001	9941	127.89	11.309	24.9387
	Tree_species	Random	3	1101.8	367.27	1.5045	0.1704	9945	12.047	3.4709	2.34918
	Res		43	10497	244.12				244.12	15.624	47.6038
	Total		52	22997
N cycling genes soil
	MAT	Fixed	1	1197.8	1197.8	10.24	0.0001	9943	17.815	4.2208	14.5783
	Soil_pH	Fixed	1	2204.1	2204.1	24.467	0.0001	9945	36.078	6.0065	29.5232
	DSE_colonization	Fixed	1	260.18	260.18	4.677	0.0013	9953	5.1207	2.2629	4.19036
	EcM_trees	Fixed	1	272.79	272.79	2.6804	0.0379	9943	3.1231	1.7672	2.55569
	MAP	Fixed	1	165.74	165.74	1.391	0.2077	9937	1.0575	1.0283	0.86537
	EcM_colonization	Fixed	1	136.67	136.67	2.5437	0.041	9964	2.2968	1.5155	1.87951
	Soil_moisture	Fixed	1	226.77	226.77	2.5734	0.0466	9953	4.5879	2.1419	3.75436
	Site	Random	17	1573.2	92.543	3.8297	0.0001	9878	27.958	5.2876	22.8785
	Res		36	869.93	24.165				24.165	4.9158	19.7746
	Total		60	6907.2
N cycling genes roots
	MAT	Fixed	1	1076.9	1076.9	3.587	0.0231	9944	14.655	3.8281	2.43816
	Soil_pH	Fixed	1	2352.7	2352.7	7.6726	0.0009	9946	39.167	6.2584	6.51622
	DSE_colonization	Fixed	1	3681.7	3681.7	10.539	0.0001	9958	95.526	9.7737	15.8927
	EcM_trees	Fixed	1	636.03	636.03	2.1172	0.1038	9946	7.1977	2.6829	1.19748
	EcM_colonization	Fixed	1	634.87	634.87	1.8507	0.1363	9948	8.8332	2.9721	1.46958
	Coniferous_EcM_trees	Fixed	1	5133.9	5133.9	17.144	0.0001	9950	126.49	11.247	21.0442
	Tree_species	Random	3	1392.4	464.15	1.5874	0.1242	9946	16.8	4.0988	2.79502
	Res		43	12573	292.4				292.4	17.1	48.6467
	Total		52	27482
P cycling genes soil
	MAT	Fixed	1	551.61	551.61	7.4992	0.0001	9934	7.9136	2.8131	11.2896
	Soil_pH	Fixed	1	1377.1	1377.1	24.21	0.0001	9953	22.536	4.7473	32.15
	EcM_trees	Fixed	1	195.48	195.48	3.096	0.013	9934	2.4142	1.5538	3.44411
	MAP	Fixed	1	130.61	130.61	1.756	0.0937	9924	1.2565	1.1209	1.79253
	Soil_CN	Fixed	1	96.141	96.141	1.7665	0.1124	9939	1.1629	1.0784	1.659
	EcM_colonization	Fixed	1	48.774	48.774	1.6996	0.1346	9957	0.42616	0.65281	0.607962
	Tree_species	Random	3	90.522	30.174	1.285	0.2121	9919	0.55909	0.74772	0.797601
	Site	Random	17	989.9	58.229	3.3418	0.0001	9852	16.403	4.05	23.4006
	Res		34	592.44	17.425				17.425	4.1743	24.8586
	Total		60	4072.6
P cycling genes roots
	MAT	Fixed	1	967.61	967.61	3.6998	0.024	9942	13.322	3.65	2.53395
	Soil_pH	Fixed	1	1023.6	1023.6	3.8354	0.0228	9956	14.485	3.806	2.75516
	DSE_colonization	Fixed	1	3235.1	3235.1	10.693	0.0002	9949	84.065	9.1687	15.9898
	EcM_trees	Fixed	1	550.07	550.07	2.1021	0.1093	9957	6.1849	2.4869	1.17642
	EcM_colonization	Fixed	1	770.64	770.64	2.5924	0.0735	9949	14.328	3.7853	2.7253
	Coniferous_EcM_trees	Fixed	1	5013.1	5013.1	19.216	0.0001	9955	124.34	11.151	23.6504
	Tree_species	Random	3	1195.1	398.38	1.5624	0.1447	9927	14.026	3.7452	2.66785
	Res		43	10965	254.99				254.99	15.968	48.5011
	Total		52	23720
Fungal functional genes soil
	MAT	Fixed	1	2924	2924	2.5667	0.0019	9862	29.766	5.4558	3.29687
	Soil_pH	Fixed	1	9700.1	9700.1	10.466	0.0001	9895	149.73	12.236	16.584
	DSE_colonization	Fixed	1	3357.3	3357.3	5.2506	0.0001	9893	68.04	8.2487	7.53609
	Soil_CN	Fixed	1	2383	2383	2.8331	0.0011	9872	56.767	7.5344	6.28749
	EcM_colonization	Fixed	1	637.12	637.12	1.039	0.3543	9901	0.66066	0.81281	0.0731745
	Tree_species	Random	17	17611	1035.9	2.9416	0.0001	9685	242.47	15.571	26.8559
	Site	Random	3	1207	402.34	1.1494	0.19	9843	5.3721	2.3178	0.595012
	Res		35	12252	350.05				350.05	18.71	38.7714
	Total		60	50071
Fungal functional genes roots
	MAT	Fixed	1	1142.2	1142.2	1.6357	0.0847	9911	9.2045	3.0339	1.27055
	Soil_pH	Fixed	1	5225.3	5225.3	8.017	0.0001	9917	88.156	9.3891	12.1687
	DSE_colonization	Fixed	1	982.1	982.1	1.3633	0.1917	9930	7.5019	2.739	1.03553
	EcM_trees	Fixed	1	1668.8	1668.8	2.4581	0.0147	9914	22.255	4.7175	3.07199
	MAP	Fixed	1	821.44	821.44	1.2173	0.2123	9894	4.2622	2.0645	0.588337
	EcM_colonization	Fixed	1	2522.4	2522.4	3.8127	0.0027	9911	56.79	7.5359	7.83907
	Coniferous_EcM_trees	Fixed	1	1746.5	1746.5	3.2923	0.0056	9919	32.626	5.7119	4.50356
	Tree_species	Random	3	3454.8	1151.6	3.1822	0.0002	9914	77.423	8.799	10.6872
	Site	Random	17	9232.9	543.11	1.7377	0.0002	9854	113.68	10.662	15.6919
	Res		25	7813.7	312.55				312.55	17.679	43.1432
	Total		52	34610
Bacterial functional genes soil
	MAT	Fixed	1	1720.1	1720.1	12.567	0.0001	9916	26.099	5.1087	20.1178
	Soil_pH	Fixed	1	1655.7	1655.7	15.702	0.0001	9928	26.484	5.1462	20.4146
	DSE_colonization	Fixed	1	184.16	184.16	2.7999	0.0041	9932	2.9637	1.7215	2.2845
	EcM_trees	Fixed	1	347.36	347.36	2.9408	0.0019	9919	4.1998	2.0493	3.23732
	MAP	Fixed	1	226.05	226.05	1.632	0.055	9890	1.9874	1.4097	1.53194
	Soil_CN	Fixed	1	185.77	185.77	2.0338	0.0393	9919	3.7224	1.9293	2.86933
	EcM_colonization	Fixed	1	144.13	144.13	2.2964	0.0179	9937	2.2541	1.5014	1.73752
	Soil_moisture	Fixed	1	158.72	158.72	1.5868	0.0999	9910	1.9989	1.4138	1.54081
	Tree_species	Random	17	1745.7	102.69	3.7671	0.0001	9773	32.318	5.6849	24.9116
	Site	Random	3	103.37	34.458	1.2819	0.146	9900	0.82146	0.90635	0.633204
	Res		32	860.21	26.882				26.882	5.1847	20.7214
	Total		60	7331.2
Bacterial functional genes roots
	MAT	Fixed	1	1052.5	1052.5	3.5706	0.019	9945	14.297	3.7811	2.46138
	Soil_pH	Fixed	1	1258.6	1258.6	4.1491	0.0123	9943	18.287	4.2763	3.14831
	DSE_colonization	Fixed	1	3250.8	3250.8	9.0159	0.0004	9943	82.851	9.1022	14.2637
	EcM_trees	Fixed	1	775.7	775.7	2.6294	0.0511	9928	10.309	3.2108	1.77481
	Soil_CN	Fixed	1	362.95	362.95	1.1288	0.3078	9947	2.2179	1.4892	0.381836
	EcM_colonization	Fixed	1	987.23	987.23	2.8169	0.0477	9944	19.303	4.3935	3.32322
	Coniferous_EcM_trees	Fixed	1	5110.6	5110.6	17.496	0.0001	9935	126.8	11.26	21.83
	Tree_species	Random	3	1509.1	503.04	1.7695	0.0782	9920	22.507	4.7442	3.87483
	Res		42	11940	284.28				284.28	16.861	48.9419
	Total		52	26247
