# Supplementary material for: Pervasive associations between dark septate endophytic fungi with tree root and soil microbiomes across Europe
Source: Nat Commun. 2024 Jan 2;15:159. doi: 10.1038/s41467-023-44172-4 (PMC10761831; doi:10.1038/s41467-023-44172-4)
Supplement: Supplementary file 8 — Supplementary Data 5 [file 41467_2023_44172_MOESM8_ESM.xlsx]

## Sheet: Blad1
Substrate	COG/EGNOG_ID	rho (Spearman rank correlation)	p_value	Gene_name
Soil	ENOG41123BE	0.78819	3.52119e-10	NA
Soil	COG2801	0.770596	1.50725e-09	Retrotransposon protein
Soil	ENOG410Y5WM	0.764206	2.47705e-09	Kelch domain containing
Soil	ENOG4111T8J	0.755871	4.62872e-09	transposon protein
Soil	ENOG4110BYP	0.754157	5.24775e-09	NA
Soil	ENOG410Y65V	0.753908	5.34388e-09	Retrotransposon protein
Soil	COG3323	0.747788	8.2928e-09	ngg1p interacting factor 3 protein, nif3
Soil	ENOG411206Y	0.747036	8.7452e-09	transposon protein
Soil	ENOG410ZFCY	0.738029	1.62969e-08	NA
Soil	ENOG410ZQ61	0.734924	2.00804e-08	DDE superfamily endonuclease containing protein
Soil	ENOG4112CHQ	0.730343	2.71812e-08	NA
Soil	ENOG410XS4D	0.725213	3.78821e-08	Retrotransposon protein
Soil	ENOG4111H9Z	0.720834	5.00037e-08	NA
Soil	ENOG410Z3WK	0.716763	6.44264e-08	Conserved hypothetical, protein
Soil	ENOG410YB4P	0.715958	6.77012e-08	Conserved hypothetical, protein
Soil	ENOG410Y6K0	0.712225	8.50211e-08	negative regulation of cellular process
Soil	COG4359	0.71052	9.4233e-08	phosphatase
Soil	COG0390	0.7071	1.15581e-07	(ABC) transporter
Soil	ENOG410ZQGJ	0.706147	1.22282e-07	Pfam:hATC
Soil	COG5078	0.705656	1.25877e-07	ubiquitin-conjugating enzyme
Soil	ENOG410ZN72	0.705656	1.25877e-07	conserved hypothetical protein
Soil	ENOG410Y8VS	0.702523	1.51219e-07	Reverse transcriptase (RNA-dependent DNA polymerase)
Soil	ENOG410XRGX	0.701529	1.60201e-07	atp-dependent rna helicase
Soil	ENOG4110DDB	0.700294	1.7205e-07	Conserved hypothetical, protein
Soil	ENOG410ZM57	0.697819	1.98303e-07	Metallophosphoesterase 1
Soil	COG0457	0.696066	2.19093e-07	repeat-containing protein
Soil	COG0666	0.695688	2.23828e-07	Ankyrin Repeat
Soil	ENOG410ZQ9J	0.695337	2.28319e-07	Checkpoint protein
Soil	COG0311	0.692592	2.66399e-07	Involved in the hydrolysis of glutamine to glutamate and ammonia. Channels an ammonia molecule to PdxS (By similarity)
Soil	ENOG4111HB6	0.691667	2.80507e-07	Protein kinase domain
Soil	ENOG4111R1U	0.689186	3.21851e-07	NA
Soil	ENOG4111YDA	0.685419	3.95564e-07	Pfam:DDE
Soil	ENOG4111GSM	0.683972	4.27815e-07	phosphoric diester hydrolase activity
Soil	COG0509	0.683634	4.35691e-07	The glycine cleavage system catalyzes the degradation of glycine. The H protein shuttles the methylamine group of glycine from the P protein to the T protein (By similarity)
Soil	ENOG4111PUF	0.682181	4.71128e-07	conserved hypothetical protein
Soil	ENOG410YTC9	0.680412	5.17852e-07	NA
Soil	COG3325	0.680208	5.23504e-07	chitinase
Soil	ENOG4111QXP	0.679707	5.37655e-07	NA
Soil	ENOG4111GW4	0.679684	5.38323e-07	Zinc finger, matrin-type
Soil	ENOG411248M	0.677153	6.15398e-07	NA
Soil	COG5138	0.674734	6.98505e-07	DNA replication complex GINS protein
Soil	ENOG410XT0Z	0.673772	7.34392e-07	adenosine deaminase
Soil	COG1594	0.670694	8.60884e-07	DNA-dependent RNA polymerase catalyzes the transcription of DNA into RNA using the four ribonucleoside triphosphates as substrates (By similarity)
Soil	COG5153	0.670455	8.71506e-07	Lipase which is essential for lysis of subvacuolar cytoplasm to vacuole targeted bodies and intravacuolar autophagic bodies. Involved in the lysis of intravacuolar multivesicular body (MVB) vesicles. The intravacuolar membrane disintegration by ATG15 is critical to life span extension (By similarity)
Soil	ENOG4110CDI	0.670165	8.8454e-07	tigger transposable element derived
Soil	COG2453	0.669712	9.05295e-07	dual specificity phosphatase
Soil	COG1007	0.668957	9.4089e-07	NDH-1 shuttles electrons from NADH, via FMN and iron- sulfur (Fe-S) centers, to quinones in the respiratory chain. The immediate electron acceptor for the enzyme in this species is believed to be ubiquinone. Couples the redox reaction to proton translocation (for every two electrons transferred, four hydrogen ions are translocated across the cytoplasmic membrane), and thus conserves the redox ene…
Soil	ENOG410XSFK	0.666981	1.04025e-06	RNA binding motif protein 22
Soil	ENOG410XTDS	0.664361	1.18703e-06	Reduced viability upon starvation protein 161
Soil	ENOG410YYZ2	0.663988	1.20942e-06	Conserved hypothetical, protein
Soil	ENOG410YQ8G	0.663227	1.25632e-06	NA
Soil	ENOG410YQE2	0.663131	1.26237e-06	G-patch domain protein
Soil	ENOG410XZJB	0.662277	1.31723e-06	NA
Soil	COG5094	0.660614	1.4304e-06	RNA polymerase II, TATA box binding protein (TBP)-associated factor
Soil	COG0276	0.660575	1.43316e-06	Catalyzes the ferrous insertion into protoporphyrin IX (By similarity)
Soil	ENOG410XNNC	0.659764	1.49168e-06	ATPase, Ca transporting, plasma membrane
Soil	ENOG410YD7C	0.659186	1.53479e-06	NA
Soil	ENOG410XNY0	0.658461	1.59037e-06	Mitogen-activated protein kinase
Soil	COG0507	0.658159	1.61409e-06	exodeoxyribonuclease v alpha
Soil	ENOG410XQ0D	0.657706	1.65028e-06	Serine Threonine protein kinase
Soil	ENOG410XQYD	0.657479	1.66865e-06	capping protein
Soil	COG0456	0.656875	1.71858e-06	acetyltransferase
Soil	ENOG4111GP2	0.655743	1.81594e-06	zinc transporter
Soil	ENOG410XQMG	0.655667	1.82261e-06	RGS domain protein (Rax1)
Soil	ENOG410ZKBE	0.655219	1.8626e-06	NA
Soil	COG0671	0.654761	1.90441e-06	PHOsphatase
Soil	ENOG410ZEI1	0.654688	1.91111e-06	NA
Soil	COG2101	0.654408	1.93717e-06	General factor that plays a role in the activation of archaeal genes transcribed by RNA polymerase. Binds specifically to the TATA box promoter element which lies close to the position of transcription initiation (By similarity)
Soil	COG5057	0.654006	1.97516e-06	PPIases accelerate the folding of proteins. It catalyzes the cis-trans isomerization of proline imidic peptide bonds in oligopeptides. Acts as a regulatory subunit for PP2A-like phosphatases modulating their activity or substrate specificity, probably by inducing a conformational change in the catalytic subunit, a direct target of the PPIase. Can reactivate inactive phosphatase PP2A-phosphatase m…
Soil	ENOG410XNVQ	0.653477	2.02612e-06	Guanine nucleotide binding protein (G protein) alpha
Soil	COG2872	0.651907	2.18479e-06	synthetase
Soil	ENOG410XNX6	0.651312	2.24781e-06	ddb1 and cul4 associated factor 13
Soil	ENOG410YFEH	0.650608	2.3246e-06	alternative oxidase
Soil	COG0514	0.648796	2.53351e-06	atp-dependent dna helicase
Soil	ENOG410YHQU	0.648256	2.59901e-06	RAD1 homolog (S. pombe)
Soil	ENOG41116JW	0.647973	2.63391e-06	NA
Soil	COG0472	0.647612	2.67918e-06	phospho-N-acetylmuramoyl-pentapeptide-transferase activity
Soil	COG0083	0.647512	2.69183e-06	Catalyzes the ATP-dependent phosphorylation of L- homoserine to L-homoserine phosphate (By similarity)
Soil	ENOG41129RV	0.647461	2.69832e-06	Transposable element tc1 transposase
Soil	ENOG410ZRUM	0.646528	2.81932e-06	Pfam:RnaseH
Soil	ENOG4111JJV	0.645792	2.91822e-06	Activator of basal transcription
Soil	ENOG4111S17	0.645695	2.93162e-06	(ribosomal) protein
Soil	COG0042	0.644945	3.03621e-06	Catalyzes the synthesis of dihydrouridine a modified base found in the D-loop of most tRNAs (By similarity)
Soil	COG5414	0.644903	3.04209e-06	RNA polymerase II, TATA box binding protein (TBP)-associated factor
Soil	COG5531	0.644513	3.0979e-06	SWI SNF related, matrix associated, actin dependent regulator of chromatin, subfamily d, member
Soil	ENOG410ZT5S	0.644193	3.14442e-06	NA
Soil	ENOG410Y5C0	0.643827	3.1984e-06	NA
Soil	ENOG4111XCW	0.643413	3.26056e-06	receptor activity
Soil	COG0702	0.643132	3.3033e-06	epimerase dehydratase
Soil	ENOG4110CWC	0.641877	3.50088e-06	Pfam:hATC
Soil	ENOG41125WS	0.641729	3.52479e-06	Conserved hypothetical, protein
Soil	ENOG4111FMM	0.640668	3.70128e-06	Catalase
Soil	ENOG41104JA	0.640598	3.71315e-06	NA
Soil	ENOG410XUI5	0.640546	3.72213e-06	Proteasome maturation protein
Soil	ENOG410XT9V	0.639159	3.96635e-06	Conserved hypothetical, protein
Soil	COG1537	0.638777	4.03628e-06	May function in recognizing stalled ribosomes, interact with stem-loop structures in stalled mRNA molecules, and effect endonucleolytic cleavage of the mRNA. May play a role in the release non-functional ribosomes and degradation of damaged mRNAs. Has endoribonuclease activity (By similarity)
Soil	ENOG41112EQ	0.638526	4.08271e-06	LAGLIDADG endonuclease
Soil	COG0361	0.638169	4.14963e-06	however, it seems to stimulate more or less all the activities of the other two initiation factors, IF-2 and IF-3 (By similarity)
Soil	ENOG410YDU1	0.637922	4.19664e-06	Vacuolar protein sorting protein 62
Soil	ENOG410YHUT	0.634559	4.88639e-06	NA
Roots	ENOG410XPV1	0.675251	2.41048e-06	rho guanyl nucleotide exchange factor
Roots	ENOG4110CTX	0.635158	1.40158e-05	NA
Roots	ENOG410YKZA	0.631852	1.6027e-05	NA
Roots	ENOG410Y2PW	0.626101	2.01631e-05	NUDIX domain
Roots	ENOG411123D	0.617788	2.78743e-05	NA
Roots	ENOG4111H3S	0.611803	3.49954e-05	ZnF_C2H2
Roots	ENOG410YMTJ	0.603961	4.68229e-05	NA
Roots	ENOG410Y026	0.601715	5.0823e-05	NA
Roots	ENOG4111A5Q	0.601078	5.20136e-05	Heterokaryon incompatibility protein (HET)
Roots	ENOG410YPWE	0.587393	8.45176e-05	NA
Roots	ENOG410YRRQ	0.584141	9.45499e-05	NA
Roots	ENOG410Y9WR	0.580034	0.000108753	Tryptophan dimethylallyltransferase
Roots	ENOG410ZKNC	0.57624	0.000123559	dual specificity phosphatase
Roots	ENOG410ZMAG	0.562304	0.00019488	NA
Roots	ENOG410XS4D	0.55785	0.000224477	Retrotransposon protein
Roots	ENOG410YMT6	0.551569	0.000273092	NA
Roots	ENOG4110ATG	0.550062	0.000286072	Peptidase A4 family
Roots	ENOG4111D0F	0.547791	0.000306698	NA
Roots	ENOG4111CCU	0.542771	0.000357072	NA
Roots	ENOG41118CQ	0.54145	0.000371501	NA
Roots	ENOG4111629	0.536857	0.000425838	Protein of unknown function (DUF3712)
Roots	ENOG410Y9FU	0.534485	0.000456608	NA
Roots	ENOG410XTTJ	0.533399	0.000471336	Pfam:UPF0057
Roots	ENOG410Y92P	0.532329	0.000486263	Heterokaryon incompatibility protein (HET)
Roots	ENOG4111UX5	0.52807	0.000549969	IBR domain
Roots	ENOG410YM0T	0.524952	0.00060123	Phosphotransferase enzyme family
Roots	ENOG410YG3W	0.521127	0.0006699	ZnF_C2H2
Roots	ENOG410YMFF	0.519644	0.000698353	NA
Roots	ENOG41123KW	0.519192	0.000707234	Conserved hypothetical, protein
Roots	ENOG4110C2I	0.51726	0.000746348	NA
Roots	ENOG410Y9TW	0.514824	0.000798398	NA
Roots	ENOG41116FN	0.514013	0.000816424	NA
Roots	ENOG410YR4X	0.513122	0.000836648	NA
Roots	ENOG410ZTJG	0.512096	0.000860483	NA
Roots	ENOG410Z1ME	0.508822	0.000940665	NA
Roots	ENOG410Y5D2	0.508739	0.000942765	NA
Roots	ENOG411007T	0.508739	0.000942765	Putative amidoligase enzyme
Roots	ENOG410YEW7	0.508188	0.000956933	NACHT domain
Roots	COG3675	0.508047	0.00096057	Lipase class 3 family protein
Roots	ENOG41102JU	0.504307	0.00106208	NA
Roots	ENOG410YA85	0.504201	0.00106509	Retrotransposon protein
Roots	ENOG410YKGS	0.502581	0.00111203	NA
Roots	ENOG410YGYU	0.500152	0.00118588	NA
Roots	ENOG4111MUK	0.49957	0.0012042	NA
Roots	ENOG41113AV	0.49917	0.00121695	NA
Roots	ENOG41127QU	0.498023	0.00125412	NA
Roots	ENOG4110BYP	0.497241	0.00128004	NA
Roots	ENOG410YHB1	0.497216	0.00128088	Adenylate kinase
Roots	ENOG410YMJC	0.49721	0.00128108	Acetyltransferase (GNAT) family
Roots	ENOG410Y3V1	0.495293	0.00134672	NA
Roots	ENOG410YYZ2	0.494657	0.00136915	Conserved hypothetical, protein
Roots	ENOG410ZJXD	0.491211	0.00149645	Reverse transcriptase (RNA-dependent DNA polymerase)
Roots	ENOG410Y9E5	0.490243	0.00153404	Methyltransferase domain
Roots	ENOG410YN44	0.489319	0.00157071	NA
Roots	ENOG4110CVS	0.489212	0.00157497	NA
Roots	ENOG410YMDT	0.485541	0.00172877	NA
Roots	ENOG410YI8B	0.485474	0.00173165	NA
Roots	ENOG4111MR5	0.484968	0.0017539	Mitochondrial outer membrane protein
Roots	ENOG410YWB8	0.484769	0.0017627	NA
Roots	ENOG4110CR9	0.48476	0.00176311	NA
Roots	ENOG411008K	0.483089	0.00183869	Major Facilitator Superfamily
Roots	ENOG410XQE3	0.482986	0.00184344	transmembrane transporter activity
Roots	ENOG4112CHQ	0.482825	0.00185086	NA
Roots	ENOG411176Z	0.48273	0.00185526	NA
Roots	ENOG4111D2F	0.481975	0.00189064	NA
Roots	ENOG410YNVY	0.480811	0.00194626	Acetyltransferase (GNAT) family
Roots	ENOG41112DT	0.480461	0.0019633	NA
Roots	ENOG410ZN5N	0.4793	0.00202068	NA
Roots	ENOG41116M5	0.478789	0.00204637	Protein of unknown function (DUF3317)
Roots	ENOG410XQVI	0.478636	0.00205415	(Regulatory) subunit
Roots	ENOG410Z4TK	0.478117	0.00208063	NA
Roots	ENOG410YZ8Y	0.477781	0.00209794	NA
Roots	ENOG41116RQ	0.477608	0.0021069	Phosphotransferase enzyme family
Roots	ENOG410Y9UP	0.475606	0.00221311	NA
Roots	ENOG41121WE	0.474668	0.00226449	#NAME?
Roots	ENOG410YGHQ	0.473777	0.00231429	WGS project CABT00000000 data, contig
Roots	ENOG410YUTI	0.473732	0.00231679	(mfs) transporter
Roots	ENOG410YHYF	0.473275	0.00234274	NA
Roots	ENOG41129I4	0.472541	0.00238486	Protein of unknown function (DUF3435)
Roots	ENOG4110CK0	0.472218	0.00240363	NA
Roots	ENOG410ZW52	0.471352	0.00245459	Diaphanous FH3 Domain
Roots	ENOG4111GNJ	0.470291	0.00251832	Glycosyl hydrolases family 16
Roots	ENOG4110WNJ	0.467823	0.0026721	NA
Roots	ENOG4111YZ6	0.467389	0.00269998	HIT finger domain protein
Roots	ENOG4110U8K	0.466981	0.00272642	NA
Roots	ENOG41124YI	0.466265	0.00277339	Mitochondrial intermembrane chaperone that participates in the import and insertion of some multi-pass transmembrane proteins into the mitochondrial inner membrane. Also required for the transfer of beta-barrel precursors from the TOM complex to the sorting and assembly machinery (SAM complex) of the outer membrane. Acts as a chaperone-like protein that protects the hydrophobic precursors from ag…
Roots	ENOG410XQYU	0.465396	0.00283131	C2H2 finger domain protein
Roots	ENOG410YIYY	0.464577	0.00288694	NA
Roots	ENOG4111W86	0.463913	0.00293264	UMTA methyltransferase family protein
Roots	ENOG410YM2W	0.463865	0.00293603	NA
Roots	ENOG4110AV9	0.463799	0.00294056	NA
Roots	ENOG4111ZCZ	0.463229	0.00298047	Putative methyltransferase
Roots	ENOG410YZIS	0.462461	0.00303493	NA
Roots	ENOG410YNCQ	0.462405	0.00303891	NA
Roots	ENOG410YBC0	0.461686	0.00309075	Major Facilitator Superfamily
Roots	ENOG410YI8A	0.46037	0.00318764	NA
Roots	ENOG410YHE4	0.459685	0.00323914	Phosphotransferase enzyme family
Roots	ENOG4111BZB	0.459381	0.00326219	NA
Roots	ENOG410YAZ9	0.459232	0.00327357	Heterokaryon incompatibility protein (HET)
Roots	ENOG410YQAY	0.4592	0.00327603	NA
