# Supplementary material for: Pervasive associations between dark septate endophytic fungi with tree root and soil microbiomes across Europe
Source: Nat Commun. 2024 Jan 2;15:159. doi: 10.1038/s41467-023-44172-4 (PMC10761831; doi:10.1038/s41467-023-44172-4)
Supplement: Supplementary file 9 — Supplementary Data 6 [file 41467_2023_44172_MOESM9_ESM.xlsx]

## Sheet: Blad1
Total metagenomic reads per sample
Sample_ID	Root_total_reads	Soil_total_reads
Alnus_incana_SVA	NA	29364156
Betula_pendula_SVA	37781917	29184137
Sorbus_aucuparia_SVA	31522837	29699041
Alnus_incana_ROV	28666235	32300366
Betula_pendula_ROV	40116814	56986895
Sorbus_aucuparia_ROV	30944725	34303448
Alnus_incana_PIT	34623371	40238700
Betula_pendula_PIT	36921415	29038634
Sorbus_aucuparia_PIT	NA	30849112
Alnus_incana_VIN	29035765	37292477
Betula_pendula_VIN	22600117	37092999
Sorbus_aucuparia_VIN	24367437	44956676
Alnus_incana_SUN	34245919	43545706
Betula_pendula_SUN	40589919	33327704
Sorbus_aucuparia_SUN	24505253	35901364
Alnus_incana_SIL	37054892	32850140
Alnus_glutinosa_SIL	30878296	33499022
Betula_pendula_SIL	35784941	33727315
Sorbus_aucuparia_SIL	30735303	29236030
Alnus_glutinosa_UPP	29270954	31555637
Betula_pendula_UPP	33970174	37098662
Sorbus_aucuparia_UPP	34450660	40332089
Alnus_glutinosa_ASA	34683715	32015060
Betula_pendula_ASA	NA	37986407
Sorbus_aucuparia_ASA	51501361	41771120
Alnus_glutinosa_AUD	33140655	32337061
Betula_pendula_AUD	32968471	37709101
Sorbus_aucuparia_AUD	34662663	37713513
Alnus_incana_MON	NA	31762103
Alnus_glutinosa_MON	32824067	34351450
Betula_pendula_MON	31722669	39299957
Sorbus_aucuparia_MON	33805345	35735154
Alnus_incana_SCH	36255293	44893646
Alnus_glutinosa_SCH	36156670	32020836
Betula_pendula_SCH	NA	29658196
Sorbus_aucuparia_SCH	23261827	32921904
Alnus_incana_GOT	37625810	40540479
Alnus_glutinosa_GOT	38338695	29234683
Betula_pendula_GOT	NA	30453560
Sorbus_aucuparia_GOT	29821674	34392107
Alnus_incana_FIC	36978572	34905714
Alnus_glutinosa_FIC	30353279	33362276
Betula_pendula_FIC	NA	30867183
Sorbus_aucuparia_FIC	25277543	32778249
Alnus_incana_MUN	34857104	32179100
Alnus_glutinosa_MUN	35789871	46284441
Betula_pendula_MUN	35802649	39728366
Sorbus_aucuparia_MUN	33307613	27950077
Alnus_incana_BOZ	30825990	28388203
Alnus_glutinosa_BOZ	37631312	31037580
Betula_pendula_BOZ	29386280	29629037
Sorbus_aucuparia_BOZ	27899810	28384480
Alnus_incana_APE	33180861	29638520
Betula_pendula_APE	36681929	30898472
Sorbus_aucuparia_APE	32351496	30807882
Alnus_glutinosa_BEL	34120652	29170016
Betula_pendula_BEL	48339092	30727658
Sorbus_tominalis_BEL	35633786	28914664
Alnus_glutinosa_MAN	NA	28026389
Betula_pendula_MAN	30979148	55582778
Sorbus_domestica_MAN	28987216	35739876
