# Supplementary material for: Pervasive associations between dark septate endophytic fungi with tree root and soil microbiomes across Europe
Source: Nat Commun. 2024 Jan 2;15:159. doi: 10.1038/s41467-023-44172-4 (PMC10761831; doi:10.1038/s41467-023-44172-4)
Supplement: Supplementary file 10 — Supplementary Data 7 [file 41467_2023_44172_MOESM10_ESM.xlsx]

## Sheet: Blad1
Carbohydrate-active enzymes analyzed in this study according to biomass source and substrate
Biomass_source	Target_substrate	CAZy_ID_(name)
Plant biomass	cellulose	GH1(β-glucosidase)
Plant biomass	cellulose	GH3 (β-glucosidase)
Plant biomass	cellulose	GH5 (β-glucosidase/endoglucanase)
Plant biomass	cellulose	GH6 (cellobiohydrolase)
Plant biomass	cellulose	GH7 (reducing end-acting cellobiohydrolase)
Plant biomass	cellulose	GH8 (endoglucanase/ endoxylanase)
Plant biomass	cellulose	GH9 (endoglucanase)
Plant biomass	cellulose	GH12 (endoglucanase)
Plant biomass	cellulose	GH45 (endoglucanase)
Plant biomass	cellulose	GH48 (reducing end-acting cellobiohydrolase/ endoglucanase)
Plant biomass	cellulose	GH116 (β-glucosidase)
Plant biomass	cellulose	AA9 (lytic polysaccharide monooxygenase)
Plant biomass	cellulose	AA10 (lytic polysaccharide monooxygenase)
Plant biomass	hemicellulose	GH2 (β-galactosidase/β-glucuronidase)
Plant biomass	hemicellulose	GH10 (endoxylanase)
Plant biomass	hemicellulose	GH11 (endoxylanase)
Plant biomass	hemicellulose	GH16 (xyloglucanase/endoglucanase)
Plant biomass	hemicellulose	GH26 (endomannanase)
Plant biomass	hemicellulose	GH30 (endoxylanase/β-1,6-glucanase/β-xylosidase)
Plant biomass	hemicellulose	GH36 (α-galactosidase)
Plant biomass	hemicellulose	GH39 (β-xylosidase/α-L-arabinofuranosidase)
Plant biomass	hemicellulose	GH43 (β-xylosidase/endoxylanase)
Plant biomass	hemicellulose	GH44 (xyloglucanase/endoglucanase)
Plant biomass	hemicellulose	GH51 (α-L-arabinofuranosidase)
Plant biomass	hemicellulose	GH52 (β-xylosidase)
Plant biomass	hemicellulose	GH54 (α-L-arabinofuranosidase)
Plant biomass	hemicellulose	GH62 (α-L-arabinofuranosidase)
Plant biomass	hemicellulose	GH67 (xylan α-1,2-glucuronidase)
Plant biomass	hemicellulose	GH74 (xyloglucanase)
Plant biomass	hemicellulose	GH95 (α-L-fucosidase/α-L-galactosidase)
Plant biomass	hemicellulose	GH115 (xylan α-1,2-glucuronidase)
Plant biomass	hemicellulose	GH120 (β-xylosidase)
Plant biomass	hemicellulose	GH131 (exo-β-1,3/1,6-glucanase/endo-β-1,4-glucanase)
Plant biomass	hemicellulose	CE1 (acetyl xylan esterases)
Plant biomass	hemicellulose	CE2 (acetyl xylan esterases)
Plant biomass	hemicellulose	CE3 (acetyl xylan esterases)
Plant biomass	hemicellulose	CE4 (acetyl xylan esterases)
Plant biomass	hemicellulose	CE5 (acetyl xylan esterases)
Plant biomass	hemicellulose	CE6 (acetyl xylan esterases)
Plant biomass	hemicellulose	CE7 (acetyl xylan esterases)
Plant biomass	hemicellulose	CE12 (acetyl xylan esterases)
Plant biomass	hemicellulose	CE15 (acetyl xylan esterases)
Plant biomass	hemicellulose	CE16 (acetyl xylan esterases)
Plant biomass	lignin	AA1 (laccase)
Plant biomass	lignin	AA2 (peroxidase)
Plant biomass	lignin	AA3 (oxidase)
Plant biomass	lignin	AA4 (oxidase)
Plant biomass	lignin	AA5(oxidase)
Plant biomass	lignin	AA6 (1,4-benzoquinone reductase)
Fungal biomass	chitin	GH18 (chitinase)
Fungal biomass	chitin	GH19 (chitinase)
Fungal biomass	chitin	GH20 (N-acetyl β-glucosaminidase)
Fungal biomass	chitin	AA11 (lytic polysaccharide monooxygenase)
Fungal biomass	glucans	GH17 (endo-1,3-β-glucanase)
Fungal biomass	glucans	GH55 (exo-β-1,3-glucanase/endo-1,3-β-glucanase)
Fungal biomass	glucans	GH64 (endo-1,3-β-glucanase)
Fungal biomass	glucans	GH81 (endo-1,3-β-glucanase)
Fungal biomass	glucans	GH128 (endo-1,3-β-glucanase)
Bacterial biomass	peptidoglycan	GH22 (lysozyme)
Bacterial biomass	peptidoglycan	GH23 (lysozyme/peptidoglycan lytic transglycosylase)
Bacterial biomass	peptidoglycan	GH24 (lysozyme)
Bacterial biomass	peptidoglycan	GH25 (lysozyme)
Bacterial biomass	peptidoglycan	GH73 (peptidoglycan hydrolase with endo-β-N-acetylglucosaminidase specificity)
Bacterial biomass	peptidoglycan	GH102 (peptidoglycan lytic transglycosylase)
Bacterial biomass	peptidoglycan	GH103 (peptidoglycan lytic transglycosylase)
Bacterial biomass	peptidoglycan	GH104 (peptidoglycan lytic transglycosylase)
Bacterial biomass	peptidoglycan	GH108 (lysozyme)
