# Supplementary material for: Pervasive associations between dark septate endophytic fungi with tree root and soil microbiomes across Europe
Source: Nat Commun. 2024 Jan 2;15:159. doi: 10.1038/s41467-023-44172-4 (PMC10761831; doi:10.1038/s41467-023-44172-4)
Supplement: Supplementary file 11 — Supplementary Data 8 [file 41467_2023_44172_MOESM11_ESM.xlsx]

## Sheet: Blad1
Nitrogen cycling genes analyzed in this study and grouped according to process
Process	KEGG_ID	Abbreviation	Name
NA	K00260	gudB, rocG	glutamate dehydrogenase [EC:1.4.1.2]
organiic_N_degradation	K00261	GLUD1_2, gdhA	glutamate dehydrogenase (NAD(P)+) [EC:1.4.1.3]
organiic_N_degradation	K00262	E1.4.1.4, gdhA	glutamate dehydrogenase (NADP+) [EC:1.4.1.4]
NA	K00265	gltB	glutamate synthase (NADPH) large chain [EC:1.4.1.13]
NA	K00266	gltD	glutamate synthase (NADPH) small chain [EC:1.4.1.13]
NA	K00284	GLU, gltS	glutamate synthase (ferredoxin) [EC:1.4.7.1]
assimilatory_nitrate reduction	K00360	nasB	assimilatory nitrate reductase electron transfer subunit [EC:1.7.99.-]
dissimilatory_nitrate_reduction	K00362	nirB	nitrite reductase (NADH) large subunit [EC:1.7.1.15]
dissimilatory_nitrate_reduction	K00363	nirD	nitrite reductase (NADH) small subunit [EC:1.7.1.15]
assimilatory_nitrate reduction	K00366	nirA	ferredoxin-nitrite reductase [EC:1.7.7.1]
assimilatory_nitrate_reduction	K00367	narB	ferredoxin-nitrate reductase [EC:1.7.7.2]
denitrification	K00368	nirK	nitrite reductase (NO-forming) [EC:1.7.2.1]
nitrification/denitrification/dissimilatory_nitrate_reduction	K00370	narG, narZ, nxrA	nitrate reductase / nitrite oxidoreductase, alpha subunit [EC:1.7.5.1 1.7.99.-]
nitrification/denitrification/dissimilatory_nitrate_reduction	K00371	narH, narY, nxrB	nitrate reductase / nitrite oxidoreductase, beta subunit [EC:1.7.5.1 1.7.99.-]
NA	K00372	nasA	assimilatory nitrate reductase catalytic subunit [EC:1.7.99.-]
denitrification/dissimilatory_nitrate_reduction	K00373	narJ, narW	nitrate reductase molybdenum cofactor assembly chaperone NarJ/NarW
denitrification/dissimilatory_nitrate_reduction	K00374	narI, narV	nitrate reductase gamma subunit [EC:1.7.5.1 1.7.99.-]
denitrification	K00376	nosZ	nitrous-oxide reductase [EC:1.7.2.4]
NA	K00491	nos	nitric-oxide synthase, bacterial [EC:1.14.14.47]
N_fixation	K00531	anfG	nitrogenase delta subunit [EC:1.18.6.1]
NA	K00990	glnD	[protein-PII] uridylyltransferase [EC:2.7.7.59]
organic_N_synthesis	K01915	glnA, GLUL	glutamine synthetase [EC:6.3.1.2]
NA	K02164	norE	nitric oxide reductase NorE protein
NA	K02305	norC	nitric oxide reductase subunit C
NA	K02448	norD	nitric oxide reductase NorD protein
denitrification/dissimilatory_nitrate_reduction	K02567	napA	nitrate reductase (cytochrome) [EC:1.9.6.1]
denitrification/dissimilatory_nitrate_reduction	K02568	napB	nitrate reductase (cytochrome), electron transfer subunit
NA	K02570	napD	periplasmic nitrate reductase NapD
NA	K02571	napE	periplasmic nitrate reductase NapE
assimilatory_nitrate reduction	K02575	NRT, narK, nrtP, nasA	MFS transporter, NNP family, nitrate/nitrite transporter
NA	K02584	nifA	Nif-specific regulatory protein
NA	K02585	nifB	nitrogen fixation protein NifB
N_fixation	K02586	nifD	nitrogenase molybdenum-iron protein alpha chain [EC:1.18.6.1]
NA	K02587	nifE	nitrogenase molybdenum-cofactor synthesis protein NifE
N_fixation	K02588	nifH	nitrogenase iron protein NifH
NA	K02589	nifHD1, nifI1	nitrogen regulatory protein PII 1
NA	K02590	nifHD2, nifI2	nitrogen regulatory protein PII 2
N_fixation	K02591	nifK	nitrogenase molybdenum-iron protein beta chain [EC:1.18.6.1]
NA	K02592	nifN	nitrogenase molybdenum-iron protein NifN
NA	K02593	nifT	nitrogen fixation protein NifT
NA	K02594	nifV	homocitrate synthase NifV [EC:2.3.3.14]
N_fixation	K02595	nifW	nitrogenase-stabilizing/protective protein
NA	K02596	nifX	nitrogen fixation protein NifX
NA	K02597	nifZ	nitrogen fixation protein NifZ
NA	K02598	nirC	nitrite transporter
dissimilatory_nitrate_reduction	K03385	nrfA	nitrite reductase (cytochrome c-552) [EC:1.7.2.2]
NA	K04017	nrfF	formate-dependent nitrite reductase complex subunit NrfF
NA	K04018	nrfG	formate-dependent nitrite reductase complex subunit NrfG
denitrification	K04561	norB	nitric oxide reductase subunit B [EC:1.7.2.5]
NA	K04747	norF	nitric oxide reductase NorF protein
NA	K04748	norQ	nitric oxide reductase NorQ protein
NA	K04751	glnB	nitrogen regulatory protein P-II 1
NA	K04752	glnK	nitrogen regulatory protein P-II 2
NA	K07218	nosD	nitrous oxidase accessory protein
NA	K07708	glnL, ntrB	two-component system, NtrC family, nitrogen regulation sensor histidine kinase GlnL [EC:2.7.13.3]
NA	K07712	glnG, ntrC	two-component system, NtrC family, nitrogen regulation response regulator GlnG
denitrification	K08170	norB, norC	MFS transporter, DHA2 family, multidrug resistance protein
nitrification	K10535	hao	hydroxylamine dehydrogenase [EC:1.7.2.6]
NA	K10851	nreA	nitrogen regulatory protein A
nitrification/hydroxylamine reduction	K10944	pmoA-amoA	methane/ammonia monooxygenase subunit A [EC:1.14.18.3 1.14.99.39]
nitrification/hydroxylamine reduction	K10945	pmoB-amoB	methane/ammonia monooxygenase subunit B
nitrification/hydroxylamine reduction	K10946	pmoC-amoC	methane/ammonia monooxygenase subunit C
NA	K12264	norV	anaerobic nitric oxide reductase flavorubredoxin
NA	K12265	norW	nitric oxide reductase FlRd-NAD(+) reductase [EC:1.18.1.-]
NA	K12266	norR	anaerobic nitric oxide reductase transcription regulator
organiic_N_degradation	K15371	GDH2	glutamate dehydrogenase [EC:1.4.1.2]
NA	K15576	nrtA, nasF, cynA	nitrate/nitrite transport system substrate-binding protein
NA	K15577	nrtB, nasE, cynB	nitrate/nitrite transport system permease protein
NA	K15578	nrtC, nasD	nitrate/nitrite transport system ATP-binding protein [EC:3.6.3.-]
NA	K15579	nrtD, cynD	nitrate/nitrite transport system ATP-binding protein
NA	K15790	nifQ	nitrogen fixation protein NifQ
denitrification	K15864	nirS	nitrite reductase (NO-forming) / hydroxylamine reductase [EC:1.7.2.1 1.7.99.1]
NA	K15876	nrfH	cytochrome c nitrite reductase small subunit
NA	K15877	CYP55	fungal nitric oxide reductase [EC:1.7.1.14]
NA	K19339	nosR	NosR/NirI family transcriptional regulator, nitrous oxide reductase regulator
NA	K19343	nirI	NosR/NirI family transcriptional regulator, nitrite reductase regulator
