# Supplementary material for: Pervasive associations between dark septate endophytic fungi with tree root and soil microbiomes across Europe
Source: Nat Commun. 2024 Jan 2;15:159. doi: 10.1038/s41467-023-44172-4 (PMC10761831; doi:10.1038/s41467-023-44172-4)
Supplement: Supplementary file 12 — Supplementary Data 9 [file 41467_2023_44172_MOESM12_ESM.xlsx]

## Sheet: Blad1
Phosphorus cycling genes analyzed in this study and grouped according to process
P_cycle_process	KEGG_ID	Abbreviation	Name
NA	K00033	PGD, gnd, gntZ	6-phosphogluconate dehydrogenase [EC:1.1.1.44 1.1.1.343]
NA	K00034	gdh	glucose 1-dehydrogenase [EC:1.1.1.47]
Inorganic_P_mobilization	K00117	gcd	quinoprotein glucose dehydrogenase [EC:1.1.5.2]
NA	K00851	E2.7.1.12, gntK, idnK	gluconokinase [EC:2.7.1.12]
NA	K00873	PK, pyk	pyruvate kinase [EC:2.7.1.40]
Inorganic_P_mobilization	K00937	ppk	polyphosphate kinase [EC:2.7.4.1]
NA	K00948	PRPS, prsA	ribose-phosphate pyrophosphokinase [EC:2.7.6.1]
NA	K01006	ppdK	pyruvate, orthophosphate dikinase [EC:2.7.9.1]
NA	K01007	pps, ppsA	pyruvate, water dikinase [EC:2.7.9.2]
NA	K01053	E3.1.1.17, gnl, RGN	gluconolactonase [EC:3.1.1.17]
Organic_P_mineralization	K01077	E3.1.3.1, phoA, phoB	alkaline phosphatase [EC:3.1.3.1]
Organic_P_mineralization	K01078	PHO	acid phosphatase [EC:3.1.3.2]
Organic_P_mineralization	K01083	E3.1.3.8	3-phytase [EC:3.1.3.8]
Organic_P_mineralization	K01093	appA	4-phytase / acid phosphatase [EC:3.1.3.26 3.1.3.2]
Organic_P_mineralization	K01113	phoD	alkaline phosphatase D [EC:3.1.3.1]
NA	K01126	E3.1.4.46, glpQ, ugpQ	glycerophosphoryl diester phosphodiesterase [EC:3.1.4.46]
Inorganic_P_mobilization	K01507	ppa	inorganic pyrophosphatase [EC:3.6.1.1]
Inorganic_P_mobilization	K01514	PRUNE, PPX1	exopolyphosphatase [EC:3.6.1.11]
NA	K01595	ppc	phosphoenolpyruvate carboxylase [EC:4.1.1.31]
NA	K01596	E4.1.1.32, pckA, PCK	phosphoenolpyruvate carboxykinase (GTP) [EC:4.1.1.32]
NA	K01610	E4.1.1.49, pckA	phosphoenolpyruvate carboxykinase (ATP) [EC:4.1.1.49]
NA	K01807	rpiA	ribose 5-phosphate isomerase A [EC:5.3.1.6]
NA	K01839	deoB	phosphopentomutase [EC:5.4.2.7]
NA	K01841	pepM	phosphoenolpyruvate phosphomutase [EC:5.4.2.9]
NA	K02036	pstB	phosphate transport system ATP-binding protein [EC:7.3.2.1]
NA	K02037	pstC	phosphate transport system permease protein
NA	K02038	pstA	phosphate transport system permease protein
P_starvation_response_regulation	K02039	phoU	phosphate transport system protein
NA	K02040	pstS	phosphate transport system substrate-binding protein
NA	K02041	phnC	phosphonate transport system ATP-binding protein [EC:7.3.2.2]
NA	K02042	phnE	phosphonate transport system permease protein
NA	K02043	phnF	GntR family transcriptional regulator, phosphonate transport system regulatory protein
NA	K02044	phnD	phosphonate transport system substrate-binding protein
NA	K02784	ptsH	phosphocarrier protein HPr
NA	K03306	TC.PIT	inorganic phosphate transporter, PiT family
NA	K03430	phnW	2-aminoethylphosphonate-pyruvate transaminase [EC:2.6.1.37]
Organic_P_mineralization	K03788	aphA	acid phosphatase (class B) [EC:3.1.3.2]
NA	K05306	phnX	phosphonoacetaldehyde hydrolase [EC:3.11.1.1]
NA	K05774	phnN	ribose 1,5-bisphosphokinase [EC:2.7.4.23]
Organic_P_mineralization	K05780	phnL	alpha-D-ribose 1-methylphosphonate 5-triphosphate synthase subunit PhnL [EC:2.7.8.37]
Organic_P_mineralization	K05781	phnK	putative phosphonate transport system ATP-binding protein
NA	K05813	ugpB	sn-glycerol 3-phosphate transport system substrate-binding protein
NA	K05814	ugpA	sn-glycerol 3-phosphate transport system permease protein
NA	K05815	ugpE	sn-glycerol 3-phosphate transport system permease protein
NA	K05816	ugpC	sn-glycerol 3-phosphate transport system ATP-binding protein [EC:7.6.2.10]
Inorganic_P_mobilization	K06137	pqqC	pyrroloquinoline-quinone synthase [EC:1.3.3.11]
Organic_P_mineralization	K06162	phnM	alpha-D-ribose 1-methylphosphonate 5-triphosphate diphosphatase [EC:3.6.1.63]
Organic_P_mineralization	K06163	phnJ	alpha-D-ribose 1-methylphosphonate 5-phosphate C-P lyase [EC:4.7.1.1]
Organic_P_mineralization	K06164	phnI	alpha-D-ribose 1-methylphosphonate 5-triphosphate synthase subunit PhnI [EC:2.7.8.37]
Organic_P_mineralization	K06165	phnH	alpha-D-ribose 1-methylphosphonate 5-triphosphate synthase subunit PhnH [EC:2.7.8.37]
Organic_P_mineralization	K06166	phnG	alpha-D-ribose 1-methylphosphonate 5-triphosphate synthase subunit PhnG [EC:2.7.8.37]
NA	K06167	phnP	phosphoribosyl 1,2-cyclic phosphate phosphodiesterase [EC:3.1.4.55]
NA	K06193	phnA	protein PhnA
NA	K07048	PTER, php	phosphotriesterase-related protein
P_starvation_response_regulation	K07636	phoR	two-component system, OmpR family, phosphate regulon sensor histidine kinase PhoR [EC:2.7.13.3]
P_starvation_response_regulation	K07657	phoB	two-component system, OmpR family, phosphate regulon response regulator PhoB
NA	K07658	phoB1, phoP	two-component system, OmpR family, alkaline phosphatase synthesis response regulator PhoP
NA	K07660	phoP	two-component system, OmpR family, response regulator PhoP
NA	K08483	ptsI	phosphoenolpyruvate-protein phosphotransferase (PTS system enzyme I) [EC:2.7.3.9]
NA	K09459	E4.1.1.82	phosphonopyruvate decarboxylase [EC:4.1.1.82]
Organic_P_mineralization	K09474	phoN	acid phosphatase (class A) [EC:3.1.3.2]
NA	K09994	phnO	(aminoalkyl)phosphonate N-acetyltransferase [EC:2.3.1.280]
NA	K11189	ptsH	phosphocarrier protein HPr
NA	K12901	fomC	phosphonoacetaldehyde reductase
NA	K12904	phpC	phosphonoacetaldehyde reductase [EC:1.1.1.309]
NA	K18049	mpnS	methylphosphonate synthase [EC:1.13.11.73]
NA	K18124	gdh2, gdhA	glucose/galactose 1-dehydrogenase (NADP+) [EC:1.1.1.360]
NA	K18125	ssgdh	aldose 1-dehydrogenase [NAD(P)+] [EC:1.1.1.359]
NA	K19669	pphA	phosphonopyruvate hydrolase [EC:3.11.1.3]
NA	K19670	phnA	phosphonoacetate hydrolase [EC:3.11.1.2]
