# Supplementary material for: Pervasive associations between dark septate endophytic fungi with tree root and soil microbiomes across Europe
Source: Nat Commun. 2024 Jan 2;15:159. doi: 10.1038/s41467-023-44172-4 (PMC10761831; doi:10.1038/s41467-023-44172-4)
Supplement: Supplementary file 13 — Supplementary Data 10 [file 41467_2023_44172_MOESM13_ESM.xlsx]

## Sheet: Blad1
Fig. 2 summary results of linear mixed-effects models
a)				b)				c)
	EcM colonization				EcM fungi (roots) clr				EcM fungi (roots) clr
Predictors	Estimates	CI	p	Predictors	Estimates	CI	p	Predictors	Estimates	CI	p
(Intercept)	53.58	46.95 – 60.22	<0.001	(Intercept)	90.72	41.25 – 140.20	0.001	(Intercept)	-151.05	-284.56 – -17.54	0.028
Soil moisture	0.33	0.21 – 0.45	<0.001	CMD	-181.33	-248.44 – -114.22	<0.001	EcM colonization	2.32	0.41 – 4.22	0.019
Random Effects				Random Effects				Random Effects
σ2	37.82			σ2	1103.44			σ2	1467.66
τ00 Tree_species	16.4			τ00 Site:Plot	622.72			τ00 Site:Plot	1152.43
ICC	0.3			τ00 Tree_species	829.97			τ00 Tree_species	1438.61
N Tree_species	3			ICC	0.57			ICC	0.64
Observations	43			N Site	18			N Site	18
Marginal R2 / Conditional R2	0.357 / 0.551			N Plot	28			N Plot	28
				N Tree_species	3			N Tree_species	3
				Observations	43			Observations	43
				Marginal R2 / Conditional R2	0.365 / 0.726			Marginal R2 / Conditional R2	0.093 / 0.672
d)				e)				f)
	AM colonization				AM fungi (roots) clr				AM fungi (roots) clr
Predictors	Estimates	CI	p	Predictors	Estimates	CI	p	Predictors	Estimates	CI	p
(Intercept)	-8.09	-17.29 – 1.11	0.083	(Intercept)	54.05	22.35 – 85.76	0.001	(Intercept)	-1.43	-6.09 – 3.23	0.538
Soil pH	2.55	0.62 – 4.48	0.011	EcM trees	-0.58	-0.92 – -0.23	0.002	AM colonization	0.82	0.30 – 1.33	0.003
Random Effects				Random Effects				Random Effects
σ2	24.76			σ2	55.14			σ2	62.39
τ00 Site:Plot	0			τ00 Site:Plot	22.19			τ00 Site:Plot	14.23
τ00 Tree_species	0			τ00 Tree_species	5.11			τ00 Tree_species	8.29
N Site	18			ICC	0.33			ICC	0.27
N Plot	29			N Site	18			N Site	18
N Tree_species	5			N Plot	29			N Plot	29
Observations	43			N Tree_species	5			N Tree_species	5
Marginal R2 / Conditional R2	0.145 / NA			Observations	43			Observations	43
				Marginal R2 / Conditional R2	0.236 / 0.489			Marginal R2 / Conditional R2	0.183 / 0.400
g)				h)				i)
	DSE colonization				DSE fungi (roots) clr				DSE fungi (roots) clr
Predictors	Estimates	CI	p	Predictors	Estimates	CI	p	Predictors	Estimates	CI	p
(Intercept)	-19.93	-37.17 – -2.70	0.025	(Intercept)	8.48	7.12 – 9.85	<0.001	(Intercept)	4.91	4.40 – 5.42	<0.001
Soil CN	2.09	1.23 – 2.95	<0.001	Soil pH	-0.65	-0.93 – -0.38	<0.001	DSE colonization	0.03	0.01 – 0.04	0.002
Random Effects				Random Effects				Random Effects
σ2	97.86			σ2	0.2			σ2	0.25
τ00 Site:Plot	20.11			τ00 Site:Plot	0.29			τ00 Site:Plot	0.38
τ00 Tree_species	30.94			τ00 Tree_species	0.09			τ00 Tree_species	0.07
ICC	0.34			ICC	0.66			ICC	0.65
N Site	18			N Site	18			N Site	18
N Plot	29			N Plot	29			N Plot	29
N Tree_species	5			N Tree_species	5			N Tree_species	5
Observations	43			Observations	43			Observations	43
Marginal R2 / Conditional R2	0.390 / 0.599			Marginal R2 / Conditional R2	0.324 / 0.772			Marginal R2 / Conditional R2	0.200 / 0.716
