# Supplementary material for: Pervasive associations between dark septate endophytic fungi with tree root and soil microbiomes across Europe
Source: Nat Commun. 2024 Jan 2;15:159. doi: 10.1038/s41467-023-44172-4 (PMC10761831; doi:10.1038/s41467-023-44172-4)
Supplement: Supplementary file 14 — Supplementary Data 11 [file 41467_2023_44172_MOESM14_ESM.xlsx]

## Sheet: Blad1
Fig. 3 summary results of linear mixed-effects models
a)					b)					c)
plant pathogens (soil) clr						plant pathogens (soil) clr					plant pathogens (soil) clr
Predictors	Estimates	CI	p		Predictors	Estimates	CI	p		Predictors	Estimates	CI	p
(Intercept)	3.18	2.93 – 3.44	<0.001		(Intercept)	2.93	2.61 – 3.25	<0.001		(Intercept)	3.8	2.70 – 4.90	<0.001
DSE colonization	-0.02	-0.03 – -0.01	0.001		AM colonization	-0.01	-0.03 – 0.02	0.587		EcM colonization	-0.02	-0.03 – 0.00	0.064
Random Effects					Random Effects					Random Effects
σ2	0.13				σ2	0.13				σ2	0.07
τ00 Site:Plot	0.05				τ00 Site:Plot	0.1				τ00 Site:Plot	0.15
τ00 Tree_species	0.01				τ00 Tree_species	0.06				τ00 Tree_species	0.05
ICC	0.3				ICC	0.54				ICC	0.72
N Site	18				N Site	18				N Site	18
N Plot	29				N Plot	29				N Plot	28
N Tree_species	5				N Tree_species	5				N Tree_species	3
Observations	41				Observations	41				Observations	41
Marginal R2 / Conditional R2	0.287 / 0.502				Marginal R2 / Conditional R2	0.005 / 0.542				Marginal R2 / Conditional R2	0.064 / 0.741
d)					e)					f)
	bacteria/fungi (soil)					bacteria/fungi (soil)					bacteria/fungi (soil)
Predictors	Estimates	CI	p		Predictors	Estimates	CI	p		Predictors	Estimates	CI	p
(Intercept)	24.11	17.54 – 30.67	<0.001		(Intercept)	15.95	9.45 – 22.46	<0.001		(Intercept)	13.48	-14.64 – 41.59	0.338
DSE colonization	-0.39	-0.62 – -0.16	0.002		AM colonization	0.17	-0.53 – 0.87	0.623		EcM colonization	0.04	-0.37 – 0.46	0.835
Random Effects					Random Effects					Random Effects
σ2	64.13				σ2	71.43				σ2	49.01
τ00 Site:Plot	111.22				τ00 Site:Plot	149.78				τ00 Site:Plot	118.6
τ00 Tree_species	0				τ00 Tree_species	6.42				τ00 Tree_species	20.94
ICC	0.63				ICC	0.69				ICC	0.74
N Site	18				N Site	18				N Site	18
N Plot	29				N Plot	29				N Plot	28
N Tree_species	5				N Tree_species	5				N Tree_species	3
Observations	43				Observations	43				Observations	43
Marginal R2 / Conditional R2	0.178 / 0.699				Marginal R2 / Conditional R2	0.004 / 0.687				Marginal R2 / Conditional R2	0.001 / 0.740
g)					h)					i)
	bacterial CAZyme diversity (soil)					bacterial CAZyme diversity (soil)					bacterial CAZyme diversity (soil)
Predictors	Estimates	CI	p		Predictors	Estimates	CI	p		Predictors	Estimates	CI	p
(Intercept)	3.48	3.46 – 3.50	<0.001		(Intercept)	3.51	3.48 – 3.53	<0.001		(Intercept)	3.57	3.49 – 3.65	<0.001
DSE colonization	0	0.00 – 0.00	0.001		AM colonization	0	-0.00 – 0.00	0.164		EcM colonization	0	-0.00 – 0.00	0.088
Random Effects					Random Effects					Random Effects
σ2	0				σ2	0				σ2	0
τ00 Site:Plot	0				τ00 Site:Plot	0				τ00 Site:Plot	0
ICC	0.58				τ00 Tree_species	0				ICC	0.72
N Site	18				ICC	0.71				N Site	18
N Plot	29				N Site	18				N Plot	28
Observations	43				N Plot	29				Observations	43
Marginal R2 / Conditional R2	0.212 / 0.673				N Tree_species	5				Marginal R2 / Conditional R2	0.046 / 0.737
					Observations	43
					Marginal R2 / Conditional R2	0.027 / 0.719
j)					k)					l)
	Bacterial functional gene diversity (roots)					Bacterial functional gene diversity (roots)					Bacterial functional gene diversity (roots)
Predictors	Estimates	CI	p		Predictors	Estimates	CI	p		Predictors	Estimates	CI	p
(Intercept)	8.2	8.18 – 8.22	<0.001		(Intercept)	8.16	8.14 – 8.19	<0.001		(Intercept)	8.21	8.05 – 8.38	<0.001
DSE colonization	0	-0.00 – -0.00	<0.001		AM colonization	0	-0.00 – 0.00	0.119		EcM colonization	0	-0.00 – 0.00	0.493
Random Effects					Random Effects					Random Effects
σ2	0				σ2	0				σ2	0
τ00 Site:Plot	0				τ00 Site:Plot	0				τ00 Site:Plot	0
ICC	0.43				τ00 Tree_species	0				τ00 Tree_species	0
N Site	18				ICC	0.5				ICC	0.72
N Plot	28				N Site	18				N Site	18
Observations	39				N Plot	28				N Plot	25
Marginal R2 / Conditional R2	0.364 / 0.640				N Tree_species	5				N Tree_species	3
					Observations	39				Observations	36
					Marginal R2 / Conditional R2	0.049 / 0.527				Marginal R2 / Conditional R2	0.012 / 0.727
m)					n)					o)
	N cycling gene diversity (roots					N cycling gene diversity (roots					N cycling gene diversity (roots
Predictors	Estimates	CI	p		Predictors	Estimates	CI	p		Predictors	Estimates	CI	p
(Intercept)	2.62	2.54 – 2.71	<0.001		(Intercept)	2.45	2.35 – 2.56	<0.001		(Intercept)	2.27	1.83 – 2.71	<0.001
DSE colonization	-0.01	-0.01 – -0.00	<0.001		AM colonization	0.01	0.01 – 0.02	0.001		EcM colonization	0	-0.00 – 0.01	0.195
Random Effects					Random Effects					Random Effects
σ2	0.01				σ2	0.01				σ2	0.01
τ00 Site:Plot	0				τ00 Site:Plot	0				τ00 Site:Plot	0.01
τ00 Tree_species	0				τ00 Tree_species	0.01				τ00 Tree_species	0.01
ICC	0.45				ICC	0.55				ICC	0.62
N Site	18				N Site	18				N Site	18
N Plot	28				N Plot	28				N Plot	25
N Tree_species	5				N Tree_species	5				N Tree_species	3
Observations	39				Observations	39				Observations	36
Marginal R2 / Conditional R2	0.374 / 0.657				Marginal R2 / Conditional R2	0.166 / 0.628				Marginal R2 / Conditional R2	0.046 / 0.636
