# Supplementary material for: Pervasive associations between dark septate endophytic fungi with tree root and soil microbiomes across Europe
Source: Nat Commun. 2024 Jan 2;15:159. doi: 10.1038/s41467-023-44172-4 (PMC10761831; doi:10.1038/s41467-023-44172-4)
Supplement: Supplementary file 15 — Supplementary Data 12 [file 41467_2023_44172_MOESM15_ESM.xlsx]

## Sheet: Blad1
Fig. 6 summary results of linear models
a)										b)
Soil					Root symbioses					Soil					Root symbioses
	Soil fungi (adj R2)					Soil fungi (adj R2)					Root fungi (adj R2)					Root fungi (adj R2)
Predictors	Estimates	CI	p		Predictors	Estimates	CI	p		Predictors	Estimates	CI	p		Predictors	Estimates	CI	p
(Intercept)	0.42	0.14 – 0.70	0.005		(Intercept)	0.09	0.06 – 0.12	<0.001		(Intercept)	0.1	0.08 – 0.12	<0.001		(Intercept)	0.05	0.03 – 0.07	<0.001
Latitude	0	-0.01 – 0.00	0.056		poly Latitude2	-0.13	-0.25 – -0.00	0.047		poly Latitude2	-0.11	-0.20 – -0.02	0.02		poly Latitude2	-0.09	-0.18 – -0.00	0.045
Observations	18				Observations	18				Observations	18				Observations	18
R2 / R2 adjusted	0.210 / 0.16				R2 / R2 adjusted	0.225 / 0.177				R2 / R2 adjusted	0.293 / 0.249				R2 / R2 adjusted	0.228 / 0.180
c)										d)
Soil					Root symbioses					Soil					Root symbioses
	Soil bacteria (adj R2)					Soil bacteria (adj R2)					Root bacteriai (adj R2)					Root bacteria (adj R2)
Predictors	Estimates	CI	p		Predictors	Estimates	CI	p		Predictors	Estimates	CI	p		Predictors	Estimates	CI	p
(Intercept)	0.17	0.11 – 0.23	<0.001		(Intercept)	0.08	0.05 – 0.11	<0.001		(Intercept)	0.1	0.06 – 0.13	<0.001		(Intercept)	0.05	0.03 – 0.07	<0.001
poly Latitude2	-0.16	-0.40 – 0.09	0.199		poly Latitude2	-0.14	-0.26 – -0.03	0.02		poly Latitude2	-0.2	-0.33 – -0.07	0.005		poly Latitude2	-0.1	-0.19 – -0.02	0.023
Observations	18				Observations	18				Observations	18				Observations	18
R2 / R2 adjusted	0.101 / 0.045				R2 / R2 adjusted	0.293 / 0.248				R2 / R2 adjusted	0.396 / 0.358				R2 / R2 adjusted	0.285 / 0.240
