# Supplementary material for: Pervasive associations between dark septate endophytic fungi with tree root and soil microbiomes across Europe
Source: Nat Commun. 2024 Jan 2;15:159. doi: 10.1038/s41467-023-44172-4 (PMC10761831; doi:10.1038/s41467-023-44172-4)
Supplement: Supplementary file 16 — Supplementary Data 13 [file 41467_2023_44172_MOESM16_ESM.xlsx]

## Sheet: Blad1
Fig. S1 summary results of linear mixed-effects models
a)					b)					c)					d)					e)
	EcM colonization					EcM_fungi (roots) clr					EcM_fungi (roots) clr					EcM_fungi (roots) clr					EcM_fungi (roots) clr
Predictors	Estimates	CI	p		Predictors	Estimates	CI	p		Predictors	Estimates	CI	p		Predictors	Estimates	CI	p		Predictors	Estimates	CI	p
(Intercept)	76.32	68.29 – 84.34	<0.001		(Intercept)	-65.06	-118.86 – -11.26	0.019		(Intercept)	-144.63	-213.71 – -75.54	<0.001		(Intercept)	-21.76	-62.73 – 19.22	0.289		(Intercept)	71.52	20.71 – 122.33	0.007
CMD	-22.17	-32.29 – -12.06	<0.001		Soil moisture	1.85	0.96 – 2.75	<0.001		Soil CN	7.85	4.32 – 11.38	<0.001		Coniferous EcM trees	0.76	0.10 – 1.43	0.025		MAT	-1.02	-1.53 – -0.52	<0.001
Random Effects					Random Effects					Random Effects					Random Effects					Random Effects
σ2	46.05				σ2	1476.09				σ2	791.25				σ2	1128.51				σ2	1140.95
τ00 Tree_species	26.64				τ00 Site:Plot	591.01				τ00 Site:Plot	1991.84				τ00 Site:Plot	1773.75				τ00 Site:Plot	1046.25
ICC	0.37				τ00 Tree_species	1200.57				τ00 Tree_species	77.89				τ00 Tree_species	692.22				τ00 Tree_species	774.26
N Tree_species	3				ICC	0.55				ICC	0.72				ICC	0.69				ICC	0.61
Observations	43				N Site	18				N Site	18				N Site	18				N Site	18
Marginal R2 / Conditional R2	0.232 / 0.513				N Plot	28				N Plot	28				N Plot	28				N Plot	28
					N Tree_species	3				N Tree_species	3				N Tree_species	3				N Tree_species	3
					Observations	43				Observations	43				Observations	43				Observations	43
					Marginal R2 / Conditional R2	0.225 / 0.650				Marginal R2 / Conditional R2	0.324 / 0.813				Marginal R2 / Conditional R2	0.111 / 0.721				Marginal R2 / Conditional R2	0.301 / 0.731
f)					g)					h)					i)					j)
	EcM_fungi (roots) clr					EcM fungi (soil) clr					AM fungi (roots) clr					AM fungi (soil) clr					AM fungi (soil) clr
Predictors	Estimates	CI	p		Predictors	Estimates	CI	p		Predictors	Estimates	CI	p		Predictors	Estimates	CI	p		Predictors	Estimates	CI	p
(Intercept)	-102.67	-152.21 – -53.12	<0.001		(Intercept)	5.78	4.43 – 7.12	<0.001		(Intercept)	8.79	3.70 – 13.89	0.001		(Intercept)	-2.89	-3.77 – -2.01	<0.001		(Intercept)	6.95	2.85 – 11.05	0.001
ectomycorrhizal soil	24.65	14.86 – 34.44	<0.001		MAT	-0.02	-0.04 – -0.01	0.009		arbuscular mycorrhizal	2.99	1.25 – 4.72	0.001		AM colonization	0.11	0.03 – 0.19	0.01		EcM trees	-0.1	-0.15 – -0.06	<0.001
Random Effects					Random Effects					soil					Random Effects					Random Effects
σ2	852.86				σ2	0.3				Random Effects					σ2	1.7				σ2	1.48
τ00 Site:Plot	1141.47				τ00 Site:Plot	1.79				σ2	69.37				τ00 Site:Plot	0.21				τ00 Tree_species	0.34
τ00 Tree_species	384.3				τ00 Tree_species	0.09				τ00 Site:Plot	10.27				τ00 Tree_species	0.43				ICC	0.19
ICC	0.64				ICC	0.86				ICC	0.13				ICC	0.27				N Tree_species	5
N Site	18				N Site	18				N Site	18				N Site	18				Observations	43
N Plot	28				N Plot	28				N Plot	29				N Plot	29				Marginal R2 / Conditional R2	0.315 / 0.444
N Tree_species	3				N Tree_species	3				Observations	43				N Tree_species	5
Observations	43				Observations	43				Marginal R2 / Conditional R2	0.224 / 0.324				Observations	43
Marginal R2 / Conditional R2	0.391 / 0.782				Marginal R2 / Conditional R2	0.229 / 0.894									Marginal R2 / Conditional R2	0.128 / 0.364
k)					l)					m)					n)					0)
	EcM fungi (soil) clr					DSE colonization					DSE colonization					DSE fungi (roots) clr				DSE fungi (roots) clr
Predictors	Estimates	CI	p		Predictors	Estimates	CI	p		Predictors	Estimates	CI	p		Predictors	Estimates	CI	p		Predictors	Estimates	CI	p
(Intercept)	6.39	5.07 – 7.71	<0.001		(Intercept)	31.23	16.45 – 46.00	<0.001		(Intercept)	14.06	3.47 – 24.65	0.011		(Intercept)	3.42	2.21 – 4.64	<0.001		(Intercept)	5.14	4.57 – 5.72	<0.001
CMD	-4.35	-6.64 – -2.05	<0.001		MAT	-1.59	-2.95 – -0.24	0.023		Coniferous EcM trees	0.18	0.03 – 0.34	0.022		Soil CN	0.11	0.04 – 0.17	0.002		Coniferous EcM trees	0.01	0.00 – 0.02	0.033
Random Effects					Random Effects					Random Effects					Random Effects					Random Effects
σ2	0.3				σ2	109.19				σ2	100.41				σ2	0.21				σ2	0.25
τ00 Site:Plot	1.46				τ00 Site:Plot	50.66				τ00 Site:Plot	61.26				τ00 Site:Plot	0.5				τ00 Site:Plot	0.42
τ00 Tree_species	0.09				τ00 Tree_species	76.23				τ00 Tree_species	75.86				τ00 Tree_species	0.02				τ00 Tree_species	0.16
ICC	0.84				ICC	0.54				ICC	0.58				ICC	0.71				ICC	0.7
N Site	18				N Site	18				N Site	18				N Site	18				N Site	18
N Plot	28				N Plot	29				N Plot	29				N Plot	29				N Plot	29
N Tree_species	3				N Tree_species	5				N Tree_species	5				N Tree_species	5				N Tree_species	5
Observations	43				Observations	43				Observations	43				Observations	43				Observations	43
Marginal R2 / Conditional R2	0.314 / 0.890				Marginal R2 / Conditional R2	0.114 / 0.590				Marginal R2 / Conditional R2	0.097 / 0.618				Marginal R2 / Conditional R2	0.249 / 0.782				Marginal R2 / Conditional R2	0.101 / 0.728
