# Supplementary material for: Pervasive associations between dark septate endophytic fungi with tree root and soil microbiomes across Europe
Source: Nat Commun. 2024 Jan 2;15:159. doi: 10.1038/s41467-023-44172-4 (PMC10761831; doi:10.1038/s41467-023-44172-4)
Supplement: Supplementary file 17 — Supplementary Data 14 [file 41467_2023_44172_MOESM17_ESM.xlsx]

## Sheet: Blad1
Fig. S2 summary results of linear mixed-effects models
a)					b)					c)					d)
	root endophyte (root) clr					Fungi with root endophytic capacity (roots) clr					Frankia (roots) clr					N cycling gene diversity (roots)
Predictors	Estimates	CI	p		Predictors	Estimates	CI	p		Predictors	Estimates	CI	p		Predictors	Estimates	CI	p
(Intercept)	0.79	-4.85 – 6.44	0.778		(Intercept)	6.55	6.15 – 6.94	<0.001		(Intercept)	-2.37	-7.84 – 3.10	0.377		(Intercept)	2.43	2.32 – 2.55	<0.001
DSE colonization	0.07	-0.06 – 0.19	0.286		DSE colonization	0.01	-0.00 – 0.03	0.063		Soil pH	1.69	0.61 – 2.78	0.004		Frankia roots clr	0.03	0.01 – 0.05	0.005
Random Effects					Random Effects					Random Effects					Random Effects
σ2	10.35				σ2	0.25				σ2	0.46				σ2	0.01
τ00 Site:Plot	26.16				τ00 Site:Plot	0.33				τ00 Site:Plot	5.17				τ00 Site:Plot	0
τ00 Tree_species	22.27				τ00 Tree_species	0.01				τ00 Tree_species	0.34				τ00 Tree_species	0
ICC	0.82				ICC	0.58				ICC	0.92				N Site	16
N Site	18				N Site	18				N Site	18				N Plot	20
N Plot	29				N Plot	29				N Plot	22				N Tree_species	2
N Tree_species	5				N Tree_species	5				N Tree_species	2				Observations	22
Observations	43				Observations	43				Observations	25				Marginal R2 / Conditional R2	0.330 / NA
Marginal R2 / Conditional R2	0.019 / 0.827				Marginal R2 / Conditional R2	0.072 / 0.607				Marginal R2 / Conditional R2	0.278 / 0.944
e)					f)					g)					h)
	N cycling gene diversity (soil)					Bacterial functional gene diversity (rrots)					N ixation genes (roots) %					Bacteria/fungi (soil)
Predictors	Estimates	CI	p		Predictors	Estimates	CI	p		Predictors	Estimates	CI	p		Predictors	Estimates	CI	p
(Intercept)	2.27	2.08 – 2.47	<0.001		(Intercept)	8.12	8.06 – 8.17	<0.001		(Intercept)	0	-0.00 – 0.00	0.081		(Intercept)	1.55	-8.96 – 12.06	0.762
Frankia roots clr	0.03	0.00 – 0.06	0.035		Frankia roots clr	0.01	0.00 – 0.02	0.008		Frankia roots clr	0	0.00 – 0.00	0.001		Frankia roots clr	3.1	1.97 – 4.24	<0.001
Random Effects					Random Effects					Random Effects					Random Effects
σ2	0.03				σ2	0				σ2	0				σ2	0.93
τ00 Site:Plot	0.01				τ00 Site:Plot	0				τ00 Site:Plot	0				τ00 Site:Plot	220.1
ICC	0.28				τ00 Tree_species	0				τ00 Tree_species	0				τ00 Tree_species	10.01
N Site	18				ICC	0.71				N Site	16				ICC	1
N Plot	22				N Site	16				N Plot	20				N Site	18
Observations	25				N Plot	20				N Tree_species	2				N Plot	22
Marginal R2 / Conditional R2	0.180 / 0.409				N Tree_species	2				Observations	22				N Tree_species	2
					Observations	22				Marginal R2 / Conditional R2	0.454 / NA				Observations	25
					Marginal R2 / Conditional R2	0.279 / 0.790									Marginal R2 / Conditional R2	0.247 / 0.997
