# Supplementary material for: Pervasive associations between dark septate endophytic fungi with tree root and soil microbiomes across Europe
Source: Nat Commun. 2024 Jan 2;15:159. doi: 10.1038/s41467-023-44172-4 (PMC10761831; doi:10.1038/s41467-023-44172-4)
Supplement: Supplementary file 18 — Supplementary Data 15 [file 41467_2023_44172_MOESM18_ESM.xlsx]

## Sheet: Blad1
Fig. S3 summary results of linear mixed-effects models
a)					b)					c)
	Bacterial diversity (soil)					Bacterial diversity (soil)					Bacterial diversity (soil)
Predictors	Estimates	CI	p		Predictors	Estimates	CI	p		Predictors	Estimates	CI	p
(Intercept)	5.72	5.46 – 5.98	<0.001		(Intercept)	5.38	5.15 – 5.61	<0.001		(Intercept)	5.27	4.17 – 6.37	<0.001
DSE colonization	-0.01	-0.02 – -0.01	0.003		AM colonization	0.02	-0.01 – 0.05	0.123		EcM colonization	0	-0.01 – 0.02	0.694
Random Effects					Random Effects					Random Effects
σ2	0.09				σ2	0.12				σ2	0.06
τ00 Site:Plot	0.21				τ00 Site:Plot	0.21				τ00 Site:Plot	0.32
ICC	0.7				τ00 Tree_species	0				τ00 Tree_species	0.03
N Site	18				ICC	0.64				ICC	0.86
N Plot	29				N Site	18				N Site	18
Observations	43				N Plot	29				N Plot	28
Marginal R2 / Conditional R2	0.142 / 0.746				N Tree_species	5				N Tree_species	3
					Observations	43				Observations	43
					Marginal R2 / Conditional R2	0.039 / 0.650				Marginal R2 / Conditional R2	0.002 / 0.860
d)					e)					f)
	Soil saprotroph (soil) clr					Soil saprotroph (soil) clr					Soil saprotroph (soil) clr
Predictors	Estimates	CI	p		Predictors	Estimates	CI	p		Predictors	Estimates	CI	p
(Intercept)	5.2	4.76 – 5.64	<0.001		(Intercept)	5.53	5.18 – 5.87	<0.001		(Intercept)	5.14	3.68 – 6.61	<0.001
DSE colonization	0.02	0.00 – 0.03	0.009		AM colonization	-0.01	-0.04 – 0.02	0.511		EcM colonization	0	-0.02 – 0.03	0.69
Random Effects					Random Effects					Random Effects
σ2	0.12				σ2	0.11				σ2	0.11
τ00 Site:Plot	0.32				τ00 Site:Plot	0.47				τ00 Site:Plot	0.42
τ00 Tree_species	0.07				τ00 Tree_species	0.03				τ00 Tree_species	0.05
ICC	0.76				ICC	0.81				ICC	0.8
N Site	18				N Site	18				N Site	18
N Plot	29				N Plot	29				N Plot	28
N Tree_species	5				N Tree_species	5				N Tree_species	3
Observations	43				Observations	43				Observations	43
Marginal R2 / Conditional R2	0.136 / 0.790				Marginal R2 / Conditional R2	0.004 / 0.815				Marginal R2 / Conditional R2	0.002 / 0.805
g)					h)					i)
	Diversity of fungal functinal genes (soil)					Diversity of fungal functinal genes (soil)					Diversity of fungal functinal genes (soil)
Predictors	Estimates	CI	p		Predictors	Estimates	CI	p		Predictors	Estimates	CI	p
(Intercept)	7.24	7.12 – 7.37	<0.001		(Intercept)	7.42	7.27 – 7.57	<0.001		(Intercept)	7.79	7.19 – 8.38	<0.001
DSE colonization	0.01	0.00 – 0.01	0.001		AM colonization	0	-0.02 – 0.01	0.441		EcM colonization	-0.01	-0.01 – 0.00	0.18
Random Effects					Random Effects					Random Effects
σ2	0.03				σ2	0.02				σ2	0.03
τ00 Site:Plot	0.03				τ00 Site:Plot	0.06				τ00 Site:Plot	0.04
ICC	0.51				τ00 Tree_species	0.01				τ00 Tree_species	0.01
N Site	18				ICC	0.75				ICC	0.64
N Plot	29				N Site	18				N Site	18
Observations	43				N Plot	29				N Plot	28
Marginal R2 / Conditional R2	0.210 / 0.616				N Tree_species	5				N Tree_species	3
					Observations	43				Observations	43
					Marginal R2 / Conditional R2	0.008 / 0.748				Marginal R2 / Conditional R2	0.036 / 0.652
j)					k)					l)
	Diversity of fungal CAZymes (soil)					Diversity of fungal CAZymes (soil)					Diversity of fungal CAZymes (soil)
Predictors	Estimates	CI	p		Predictors	Estimates	CI	p		Predictors	Estimates	CI	p
(Intercept)	2.88	2.69 – 3.07	<0.001		(Intercept)	3.25	2.99 – 3.52	<0.001		(Intercept)	3.7	2.70 – 4.70	<0.001
DSE colonization	0.02	0.01 – 0.02	<0.001		AM colonization	-0.02	-0.04 – 0.00	0.11		EcM colonization	-0.01	-0.02 – 0.01	0.282
Random Effects					Random Effects					Random Effects
σ2	0.09				σ2	0.06				σ2	0.07
τ00 Site:Plot	0.05				τ00 Site:Plot	0.12				τ00 Site:Plot	0.12
ICC	0.35				τ00 Tree_species	0.04				τ00 Tree_species	0.04
N Site	18				ICC	0.74				ICC	0.69
N Plot	29				N Site	18				N Site	18
Observations	43				N Plot	29				N Plot	28
Marginal R2 / Conditional R2	0.339 / 0.573				N Tree_species	5				N Tree_species	3
					Observations	43				Observations	43
					Marginal R2 / Conditional R2	0.033 / 0.746				Marginal R2 / Conditional R2	0.022 / 0.698
m)					n)					o)
	Bacteria/fungi (roots)					Bacteria/fungi (roots)					Bacteria/fungi (roots)
Predictors	Estimates	CI	p		Predictors	Estimates	CI	p		Predictors	Estimates	CI	p
(Intercept)	1.59	1.18 – 1.99	<0.001		(Intercept)	1.25	0.96 – 1.55	<0.001		(Intercept)	1.85	-0.79 – 4.49	0.163
DSE colonization	-0.02	-0.03 – -0.00	0.015		AM colonization	0	-0.03 – 0.03	0.966		EcM colonization	0	-0.04 – 0.04	0.891
Random Effects					Random Effects					Random Effects
σ2	0.08				σ2	0.12				σ2	0.19
τ00 Site:Plot	0.36				τ00 Site:Plot	0.4				τ00 Site:Plot	3.08
τ00 Tree_species	0.04				τ00 Tree_species	0				ICC	0.94
ICC	0.83				ICC	0.77				N Site	18
N Site	18				N Site	18				N Plot	25
N Plot	28				N Plot	28				Observations	36
N Tree_species	5				N Tree_species	5				Marginal R2 / Conditional R2	0.000 / 0.943
Observations	39				Observations	39
Marginal R2 / Conditional R2	0.129 / 0.854				Marginal R2 / Conditional R2	0.000 / 0.771
p)					q)					r)
	N cycling gene diversity (soil)					N cycling gene diversity (soil)					N cycling gene diversity (soil)
Predictors	Estimates	CI	p		Predictors	Estimates	CI	p		Predictors	Estimates	CI	p
(Intercept)	2.43	2.29 – 2.57	<0.001		(Intercept)	2.32	2.18 – 2.45	<0.001		(Intercept)	1.79	1.32 – 2.26	<0.001
DSE colonization	0	-0.01 – 0.00	0.176		AM colonization	0.01	0.00 – 0.02	0.033		EcM colonization	0.01	0.00 – 0.02	0.009
Random Effects					Random Effects					Random Effects
σ2	0.03				σ2	0.03				σ2	0.02
τ00 Site:Plot	0.02				τ00 Site:Plot	0.01				τ00 Site:Plot	0.01
τ00 Tree_species	0.01				τ00 Tree_species	0.01				τ00 Tree_species	0.01
ICC	0.47				ICC	0.36				ICC	0.51
N Site	18				N Site	18				N Site	18
N Plot	29				N Plot	29				N Plot	28
N Tree_species	5				N Tree_species	5				N Tree_species	3
Observations	43				Observations	43				Observations	43
Marginal R2 / Conditional R2	0.047 / 0.494				Marginal R2 / Conditional R2	0.084 / 0.410				Marginal R2 / Conditional R2	0.140 / 0.576
s)					t)					u)
	Plant pathogens (roots) clr					Plant pathogens (roots) clr					Plant pathogens (roots) clr
Predictors	Estimates	CI	p		Predictors	Estimates	CI	p		Predictors	Estimates	CI	p
(Intercept)	3.34	-6.46 – 13.14	0.494		(Intercept)	-1.72	-11.86 – 8.43	0.734		(Intercept)	23.44	-12.32 – 59.20	0.193
DSE colonization	-0.3	-0.58 – -0.02	0.036		AM colonization	-0.22	-0.93 – 0.48	0.521		EcM colonization	-0.35	-0.87 – 0.17	0.179
Random Effects					Random Effects					Random Effects
σ2	66.45				σ2	80.59				σ2	187.68
τ00 Site:Plot	99.33				τ00 Site:Plot	91.58				τ00 Tree_species	66.08
τ00 Tree_species	44.64				τ00 Tree_species	70.12				ICC	0.26
ICC	0.68				ICC	0.67				N Tree_species	3
N Site	18				N Site	18				Observations	43
N Plot	29				N Plot	29				Marginal R2 / Conditional R2	0.037 / 0.288
N Tree_species	5				N Tree_species	5
Observations	43				Observations	43
Marginal R2 / Conditional R2	0.096 / 0.715				Marginal R2 / Conditional R2	0.006 / 0.669
v)					w)					x)
	Bacterial diversity (roots)					Bacterial diversity (roots)					Bacterial diversity (roots)
Predictors	Estimates	CI	p		Predictors	Estimates	CI	p		Predictors	Estimates	CI	p
(Intercept)	4.96	4.63 – 5.29	<0.001		(Intercept)	4.62	4.35 – 4.88	<0.001		(Intercept)	4.3	2.75 – 5.85	<0.001
DSE colonization	-0.01	-0.03 – -0.00	0.044		AM colonization	0.02	-0.02 – 0.06	0.233		EcM colonization	0.01	-0.02 – 0.03	0.584
Random Effects					Random Effects					Random Effects
σ2	0.34				σ2	0.36				σ2	0.17
τ00 Site:Plot	0.09				τ00 Site:Plot	0.1				τ00 Site:Plot	0.4
ICC	0.22				ICC	0.21				τ00 Tree_species	0.02
N Site	18				N Site	18				ICC	0.71
N Plot	29				N Plot	29				N Site	18
Observations	43				Observations	43				N Plot	28
Marginal R2 / Conditional R2	0.093 / 0.290				Marginal R2 / Conditional R2	0.034 / 0.236				N Tree_species	3
										Observations	43
										Marginal R2 / Conditional R2	0.005 / 0.709
y)					z)					ab)
	Diversity of bacterial CAZymes (roots)					Diversity of bacterial CAZymes (roots)					Diversity of bacterial CAZymes (roots)
Predictors	Estimates	CI	p		Predictors	Estimates	CI	p		Predictors	Estimates	CI	p
(Intercept)	3.71	3.69 – 3.74	<0.001		(Intercept)	3.68	3.66 – 3.70	<0.001		(Intercept)	3.76	3.61 – 3.92	<0.001
DSE colonization	0	-0.00 – -0.00	0.001		AM colonization	0	-0.00 – 0.00	0.687		EcM colonization	0	-0.00 – 0.00	0.19
Random Effects					Random Effects					Random Effects
σ2	0				σ2	0				σ2	0
τ00 Site:Plot	0				τ00 Site:Plot	0				τ00 Site:Plot	0
ICC	0.7				τ00 Tree_species	0				τ00 Tree_species	0
N Site	18				ICC	0.76				ICC	0.88
N Plot	28				N Site	18				N Site	18
Observations	39				N Plot	28				N Plot	25
Marginal R2 / Conditional R2	0.188 / 0.755				N Tree_species	5				N Tree_species	3
					Observations	39				Observations	36
					Marginal R2 / Conditional R2	0.002 / 0.764				Marginal R2 / Conditional R2	0.030 / 0.88
