# Supplementary material for: Pervasive associations between dark septate endophytic fungi with tree root and soil microbiomes across Europe
Source: Nat Commun. 2024 Jan 2;15:159. doi: 10.1038/s41467-023-44172-4 (PMC10761831; doi:10.1038/s41467-023-44172-4)
Supplement: Supplementary file 19 — Supplementary Data 16 [file 41467_2023_44172_MOESM19_ESM.xlsx]

## Sheet: Blad1
Fig. S5 summary results of linear mixed-effects models
a)					b)					c)					d)					e)
	Bacterial CE CAZymes (soil)					Bacterial GT CAZymes (soil)					Bacterial cellulose CAZymes (soil)					Bacterial glucan CAZymes (soil)					Bacterial CBM CAZymes (soil)
Predictors	Estimates	CI	p		Predictors	Estimates	CI	p		Predictors	Estimates	CI	p		Predictors	Estimates	CI	p		Predictors	Estimates	CI	p
(Intercept)	0.14	0.13 – 0.16	<0.001		(Intercept)	1.02	0.95 – 1.10	<0.001		(Intercept)	0.09	0.07 – 0.10	<0.001		(Intercept)	0	0.00 – 0.00	<0.001		(Intercept)	0.21	0.19 – 0.22	<0.001
EcM colonization	0	-0.00 – -0.00	0.018		EcM colonization	0	-0.00 – -0.00	0.025		EcM colonization	0	-0.00 – -0.00	0.001		AM colonization	0	-0.00 – -0.00	0.001		DSE colonization	0	-0.00 – -0.00	0.008
Random Effects					Random Effects					Random Effects					Random Effects					Random Effects
σ2	0				σ2	0				σ2	0				σ2	0				σ2	0
τ00 Site:Plot	0				τ00 Site:Plot	0				τ00 Site:Plot	0				τ00 Site:Plot	0				τ00 Site:Plot	0
ICC	0.91				ICC	0.94				ICC	0.52				ICC	0.05				τ00 Tree_species	0
N Site	18				N Site	18				N Site	18				N Site	18				ICC	0.53
N Plot	28				N Plot	28				N Plot	28				N Plot	29				N Site	18
Observations	43				Observations	43				Observations	43				Observations	43				N Plot	29
Marginal R2 / Conditional R2	0.041 / 0.917				Marginal R2 / Conditional R2	0.026 / 0.946				Marginal R2 / Conditional R2	0.218 / 0.622				Marginal R2 / Conditional R2	0.252 / 0.289				N Tree_species	5
f)					g)					h)					i)
	Bacterial lignin CAZymes (soil)				Bacterial glucan CAZymes (soil)						Bacterial cellulose CAZymes (soil)					Bacterial hemicellulose CAZymes (soil)
Predictors	Estimates	CI	p		Predictors	Estimates	CI	p		Predictors	Estimates	CI	p		Predictors	Estimates	CI	p
(Intercept)	0	0.00 – 0.00	<0.001		(Intercept)	0	0.00 – 0.00	<0.001		(Intercept)	0.05	0.04 – 0.06	<0.001		(Intercept)	0.13	0.11 – 0.15	<0.001
DSE colonization	0	-0.00 – -0.00	0.004		DSE colonization	0	0.00 – 0.00	<0.001		DSE colonization	0	-0.00 – -0.00	<0.001		DSE colonization	0	-0.00 – -0.00	<0.001
Random Effects					Random Effects					Random Effects					Random Effects
σ2	0				σ2	0				σ2	0				σ2	0
τ00 Site:Plot	0				τ00 Site:Plot	0				τ00 Site:Plot	0				τ00 Site:Plot	0
ICC	0.38				ICC	0.66				τ00 Tree_species	0				τ00 Tree_species	0
N Site	18				N Site	18				ICC	0.87				ICC	0.81
N Plot	29				N Plot	29				N Site	18				N Site	18
Observations	43				Observations	43				N Plot	28				N Plot	28
Marginal R2 / Conditional R2	0.176 / 0.490				Marginal R2 / Conditional R2	0.299 / 0.761				N Tree_species	5				N Tree_species	5
										Observations	39				Observations	39
										Marginal R2 / Conditional R2	0.239 / 0.905				Marginal R2 / Conditional R2	0.338 / 0.875
j)					k)					l)					m)
	Bacterial lignin CAZymes (roots)					Bacterial chitin CAZymes (roots)					Bacterial glucan CAZymes (roots)					Bacterial peptidoglycan CAZymes (roots)
Predictors	Estimates	CI	p		Predictors	Estimates	CI	p		Predictors	Estimates	CI	p		Predictors	Estimates	CI	p
(Intercept)	0	0.00 – 0.00	<0.001		(Intercept)	0.02	0.02 – 0.03	<0.001		(Intercept)	0	0.00 – 0.00	<0.001		(Intercept)	0.1	0.08 – 0.12	<0.001
DSE colonization	0	-0.00 – -0.00	<0.001		DSE colonization	0	-0.00 – -0.00	<0.001		DSE colonization	0	-0.00 – -0.00	<0.001		DSE colonization	0	-0.00 – -0.00	<0.001
Random Effects					Random Effects					Random Effects					Random Effects
σ2	0				σ2	0				σ2	0				σ2	0
τ00 Site:Plot	0				τ00 Site:Plot	0				τ00 Site:Plot	0				τ00 Site:Plot	0
ICC	0.28				τ00 Tree_species	0				τ00 Tree_species	0				τ00 Tree_species	0
N Site	18				ICC	0.85				ICC	0.81				ICC	0.81
N Plot	28				N Site	18				N Site	18				N Site	18
Observations	39				N Plot	28				N Plot	28				N Plot	28
Marginal R2 / Conditional R2	0.302 / 0.500				N Tree_species	5				N Tree_species	5				N Tree_species	5
					Observations	39				Observations	39				Observations	39
					Marginal R2 / Conditional R2	0.262 / 0.890				Marginal R2 / Conditional R2	0.272 / 0.864				Marginal R2 / Conditional R2	0.422 / 0.890
