# Supplementary material for: Pervasive associations between dark septate endophytic fungi with tree root and soil microbiomes across Europe
Source: Nat Commun. 2024 Jan 2;15:159. doi: 10.1038/s41467-023-44172-4 (PMC10761831; doi:10.1038/s41467-023-44172-4)
Supplement: Supplementary file 20 — Supplementary Data 17 [file 41467_2023_44172_MOESM20_ESM.xlsx]

## Sheet: Blad1
Fig. S6 summary results of linear mixed-effects models
a)					b)					c)					d)					e)
	organic N degradation genes % (soil)					organic N degradation genes % (soil)					assimilatory nitrate reduction genes % (soil)					dissimilatory nitrate reductionv% (soil)					denitrification genes % (soil)
Predictors	Estimates	CI	p		Predictors	Estimates	CI	p		Predictors	Estimates	CI	p		Predictors	Estimates	CI	p		Predictors	Estimates	CI	p
(Intercept)	0.01	0.01 – 0.01	<0.001		(Intercept)	0.02	0.01 – 0.02	<0.001		(Intercept)	0.01	0.01 – 0.01	<0.001		(Intercept)	0.01	0.01 – 0.01	<0.001		(Intercept)	0.01	0.01 – 0.01	<0.001
AM colonization	0	0.00 – 0.00	<0.001		DSE colonization	0	-0.00 – -0.00	0.002		DSE colonization	0	-0.00 – -0.00	<0.001		DSE colonization	0	-0.00 – -0.00	<0.001		DSE colonization	0	-0.00 – -0.00	<0.001
Random Effects					Random Effects					Random Effects					Random Effects					Random Effects
σ2	0				σ2	0				σ2	0				σ2	0				σ2	0
τ00 Tree_species	0				τ00 Site:Plot	0				τ00 Site:Plot	0				τ00 Site:Plot	0				τ00 Site:Plot	0
ICC	0.14				τ00 Tree_species	0				ICC	0.79				τ00 Tree_species	0				τ00 Tree_species	0
N Tree_species	5				ICC	0.57				N Site	18				ICC	0.64				ICC	0.52
Observations	43				N Site	18				N Plot	29				N Site	18				N Site	18
Marginal R2 / Conditional R2	0.260 / 0.367				N Plot	29				Observations	43				N Plot	29				N Plot	29
					N Tree_species	5				Marginal R2 / Conditional R2	0.275 / 0.845				N Tree_species	5				N Tree_species	5
					Observations	43									Observations	43				Observations	43
					Marginal R2 / Conditional R2	0.203 / 0.66									Marginal R2 / Conditional R2	0.316 / 0.751				Marginal R2 / Conditional R2	0.398 / 0.714
f)					g)					h)					i)					j)
	nitrification genes % (soil)					hydroxylamine reduction genes % (soil)					assimilatory nitrate reduction genes % (roots)					denitrification genes % (roots)					dissimilatory nitrate reduction genes % (roots)
Predictors	Estimates	CI	p		Predictors	Estimates	CI	p		Predictors	Estimates	CI	p		Predictors	Estimates	CI	p		Predictors	Estimates	CI	p
(Intercept)	0	0.00 – 0.00	<0.001		(Intercept)	0	0.00 – 0.00	<0.001		(Intercept)	0.01	0.01 – 0.01	<0.001		(Intercept)	0.01	0.00 – 0.01	<0.001		(Intercept)	0.01	0.01 – 0.01	<0.001
DSE colonization	0	-0.00 – -0.00	0.002		DSE colonization	0	-0.00 – -0.00	0.031		DSE colonization	0	-0.00 – -0.00	<0.001		DSE colonization	0	-0.00 – -0.00	<0.001		DSE colonization	0	-0.00 – -0.00	<0.001
Random Effects					Random Effects					Random Effects					Random Effects					Random Effects
σ2	0				σ2	0				σ2	0				σ2	0				σ2	0
τ00 Site:Plot	0				τ00 Site:Plot	0				τ00 Site:Plot	0				τ00 Site:Plot	0				τ00 Site:Plot	0
τ00 Tree_species	0				τ00 Tree_species	0				ICC	0.88				τ00 Tree_species	0				τ00 Tree_species	0
ICC	0.52				ICC	0.54				N Site	18				ICC	0.75				ICC	0.9
N Site	18				N Site	18				N Plot	28				N Site	18				N Site	18
N Plot	29				N Plot	29				Observations	39				N Plot	28				N Plot	28
N Tree_species	5				N Tree_species	5				Marginal R2 / Conditional R2	0.196 / 0.902				N Tree_species	5				N Tree_species	5
Observations	43				Observations	43									Observations	39				Observations	39
Marginal R2 / Conditional R2	0.223 / 0.631				Marginal R2 / Conditional R2	0.113 / 0.594									Marginal R2 / Conditional R2	0.636 / 0.908				Marginal R2 / Conditional R2	0.434 / 0.945
k)					l)					m)					n)					o)
	organic N degradation genes % (roots)					N fixation genes % (roots)					nitrification genes % (roots)					hydroxylamine reduction genes % (roots)					organic N synthesis genes % (roots)
Predictors	Estimates	CI	p		Predictors	Estimates	CI	p		Predictors	Estimates	CI	p		Predictors	Estimates	CI	p		Predictors	Estimates	CI	p
(Intercept)	0.01	0.01 – 0.01	<0.001		(Intercept)	0	0.00 – 0.00	0.001		(Intercept)	0	0.00 – 0.00	<0.001		(Intercept)	0	0.00 – 0.00	<0.001		(Intercept)	0.04	0.04 – 0.05	<0.001
DSE colonization	0	-0.00 – -0.00	<0.001		DSE colonization	0	-0.00 – -0.00	0.014		DSE colonization	0	-0.00 – -0.00	<0.001		DSE colonization	0	-0.00 – -0.00	<0.001		DSE colonization	0	-0.00 – -0.00	<0.001
Random Effects					Random Effects					Random Effects					Random Effects					Random Effects
σ2	0				σ2	0				σ2	0				σ2	0				σ2	0
τ00 Site:Plot	0				τ00 Tree_species	0				τ00 Site:Plot	0				τ00 Site:Plot	0				τ00 Site:Plot	0
τ00 Tree_species	0				ICC	0.1				τ00 Tree_species	0				τ00 Tree_species	0				τ00 Tree_species	0
ICC	0.57				N Tree_species	5				ICC	0.4				N Site	18				ICC	0.82
N Site	18				Observations	39				N Site	18				N Plot	28				N Site	18
N Plot	28				Marginal R2 / Conditional R2	0.163 / 0.250				N Plot	28				N Tree_species	5				N Plot	28
N Tree_species	5									N Tree_species	5				Observations	39				N Tree_species	5
Observations	39									Observations	39				Marginal R2 / Conditional R2	0.403 / NA				Observations	39
Marginal R2 / Conditional R2	0.359 / 0.722									Marginal R2 / Conditional R2	0.509 / 0.707									Marginal R2 / Conditional R2	0.335 / 0.879
