# Supplementary material for: Pervasive associations between dark septate endophytic fungi with tree root and soil microbiomes across Europe
Source: Nat Commun. 2024 Jan 2;15:159. doi: 10.1038/s41467-023-44172-4 (PMC10761831; doi:10.1038/s41467-023-44172-4)
Supplement: Supplementary file 21 — Supplementary Data 18 [file 41467_2023_44172_MOESM21_ESM.xlsx]

## Sheet: Blad1
Fig. S7 summary results of linear mixed-effects models
a)					b)
	Inorganic P mobilization genes % (soil)					P starvation response regulation genes % (soil)
Predictors	Estimates	CI	p		Predictors	Estimates	CI	p
(Intercept)	0.02	0.02 – 0.03	<0.001		(Intercept)	0.03	0.03 – 0.03	<0.001
EcM colonization	0	-0.00 – -0.00	0.022		DSE colonization	0	-0.00 – -0.00	0.005
Random Effects					Random Effects
σ2	0				σ2	0
τ00 Site:Plot	0				τ00 Site:Plot	0
τ00 Tree_species	0				ICC	0.78
ICC	0.31				N Site	18
N Site	18				N Plot	29
N Plot	28				Observations	43
N Tree_species	3				Marginal R2 / Conditional R2	0.112 / 0.805
Observations	43
Marginal R2 / Conditional R2	0.116 / 0.394
c)					d)					e)
	Organic P mineralization genes % (roots)					Inorganic P solubilization genes % (roots)					P starvation response regulation genes % (roots)
Predictors	Estimates	CI	p		Predictors	Estimates	CI	p		Predictors	Estimates	CI	p
(Intercept)	0.02	0.02 – 0.03	<0.001		(Intercept)	0.01	0.01 – 0.01	<0.001		(Intercept)	0.03	0.02 – 0.03	<0.001
DSE colonization	0	-0.00 – -0.00	<0.001		DSE colonization	0	-0.00 – -0.00	0.001		DSE colonization	0	-0.00 – -0.00	<0.001
Random Effects					Random Effects					Random Effects
σ2	0				σ2	0				σ2	0
τ00 Site:Plot	0				τ00 Site:Plot	0				τ00 Site:Plot	0
τ00 Tree_species	0				τ00 Tree_species	0				ICC	0.75
ICC	0.86				ICC	0.83				N Site	18
N Site	18				N Site	18				N Plot	28
N Plot	28				N Plot	28				Observations	39
N Tree_species	5				N Tree_species	5				Marginal R2 / Conditional R2	0.306 / 0.825
Observations	39				Observations	39
Marginal R2 / Conditional R2	0.363 / 0.908				Marginal R2 / Conditional R2	0.214 / 0.868
