# Supplementary material for: Pervasive associations between dark septate endophytic fungi with tree root and soil microbiomes across Europe
Source: Nat Commun. 2024 Jan 2;15:159. doi: 10.1038/s41467-023-44172-4 (PMC10761831; doi:10.1038/s41467-023-44172-4)
Supplement: Supplementary file 22 — Supplementary Data 19 [file 41467_2023_44172_MOESM22_ESM.xlsx]

## Sheet: Blad1
Fig. S8 summary results of linear mixed-effects models
a)					b)					c)
	Rooibos mass loss %					Rooibos mass loss %					Rooibos mass loss %
Predictors	Estimates	CI	p		Predictors	Estimates	CI	p		Predictors	Estimates	CI	p
(Intercept)	39.41	33.89 – 44.93	<0.001		(Intercept)	43.56	38.59 – 48.53	<0.001		(Intercept)	67.17	48.88 – 85.46	<0.001
DSE colonization	0.16	0.02 – 0.30	0.026		AM colonization	-0.12	-0.47 – 0.22	0.461		EcM colonization	-0.37	-0.64 – -0.10	0.01
Random Effects					Random Effects					Random Effects
σ2	6.45				σ2	13.14				σ2	13.72
τ00 Site:Plot	35.76				τ00 Site:Plot	22.68				τ00 Site:Plot	22.49
τ00 Tree_species	5.64				τ00 Tree_species	6.82				ICC	0.62
ICC	0.87				ICC	0.69				N Site	10
N Site	10				N Site	10				N Plot	13
N Plot	13				N Plot	13				Observations	23
N Tree_species	3				N Tree_species	3				Marginal R2 / Conditional R2	0.214 / 0.702
Observations	23				Observations	23
Marginal R2 / Conditional R2	0.118 / 0.881				Marginal R2 / Conditional R2	0.014 / 0.696
d)					e)
	Rooibos mass loss %					Green tea mass loss %
Predictors	Estimates	CI	p		Predictors	Estimates	CI	p
(Intercept)	258.86	204.26 – 313.46	<0.001		(Intercept)	150.11	90.40 – 209.82	<0.001
Soil 13C	7.5	5.60 – 9.40	<0.001		Soil 13C	2.62	0.55 – 4.70	0.015
Random Effects					Random Effects
σ2	4.64				σ2	7.81
τ00 Site:Plot	23.46				τ00 Site:Plot	10.6
ICC	0.83				τ00 Tree_species	0.12
N Site	10				ICC	0.58
N Plot	14				N Site	10
Observations	33				N Plot	13
Marginal R2 / Conditional R2	0.589 / 0.932				N Tree_species	4
					Observations	32
	Rooibos mass loss %				Marginal R2 / Conditional R2	0.212 / 0.668
Predictors	Estimates	CI	p
(Intercept)	50.52	45.11 – 55.94	<0.001			Green tea mass loss %
Soil moisture	-0.2	-0.31 – -0.08	0.001		Predictors	Estimates	CI	p
Random Effects					(Intercept)	42.9	21.94 – 63.86	<0.001
σ2	9.37				MAP	0.06	0.02 – 0.09	0.004
τ00 Site:Plot	25.25				Random Effects
τ00 Tree_species	2.09				σ2	8.31
ICC	0.74				τ00 Site:Plot	7.71
N Site	10				ICC	0.48
N Plot	14				N Site	10
N Tree_species	4				N Plot	13
Observations	33				Observations	32
Marginal R2 / Conditional R2	0.241 / 0.806				Marginal R2 / Conditional R2	0.355 / 0.66
						Green tea mass loss %
	Rooibos mass loss %				Predictors	Estimates	CI	p
Predictors	Estimates	CI	p		(Intercept)	73.95	71.49 – 76.40	<0.001
(Intercept)	34.88	28.74 – 41.01	<0.001		GT45 bac roots	186222.11	25316.41 – 347127.81	0.025
MAT	0.14	0.05 – 0.23	0.003		Random Effects
Random Effects					σ2	7.85
σ2	12.91				τ00 Site:Plot	9.56
τ00 Site:Plot	13.34				τ00 Tree_species	0.28
τ00 Tree_species	5.54				ICC	0.56
ICC	0.59				N Site	10
N Site	10				N Plot	12
N Plot	14				N Tree_species	4
N Tree_species	4				Observations	27
Observations	33				Marginal R2 / Conditional R2	0.115 / 0.607
Marginal R2 / Conditional R2	0.317 / 0.723
						Green tea mass loss %
					Predictors	Estimates	CI	p
	Rooibos mass loss %				(Intercept)	71.98	69.31 – 74.66	<0.001
Predictors	Estimates	CI	p		GH134 fun roots	122595.03	64086.28 – 181103.78	<0.001
(Intercept)	43.58	39.30 – 47.86	<0.001		Random Effects
EcM fungi roots	-0.05	-0.09 – -0.02	0.003		σ2	4.44
Random Effects					τ00 Site:Plot	9.6
σ2	11.55				τ00 Tree_species	0.85
τ00 Site:Plot	15.16				ICC	0.7
τ00 Tree_species	11.24				N Site	10
ICC	0.7				N Plot	12
N Site	10				N Tree_species	4
N Plot	14				Observations	27
N Tree_species	4				Marginal R2 / Conditional R2	0.317 / 0.796
Observations	33
Marginal R2 / Conditional R2	0.242 / 0.769
	Rooibos mass loss %
Predictors	Estimates	CI	p
(Intercept)	39.83	35.54 – 44.13	<0.001
Acremonium	1	0.22 – 1.79	0.014
Random Effects
σ2	12.39
τ00 Site:Plot	19.77
τ00 Tree_species	3.84
ICC	0.66
N Site	10
N Plot	14
N Tree_species	4
Observations	33
Marginal R2 / Conditional R2	0.156 / 0.710
	Rooibos mass loss %
Predictors	Estimates	CI	p
(Intercept)	45.92	42.78 – 49.06	<0.001
Suillus	-1.14	-1.93 – -0.36	0.006
Random Effects
σ2	17.24
τ00 Site:Plot	13.57
ICC	0.44
N Site	10
N Plot	14
Observations	33
Marginal R2 / Conditional R2	0.209 / 0.557
	Rooibos mass loss %
Predictors	Estimates	CI	p
(Intercept)	43.44	39.97 – 46.90	<0.001
Helvellosebacina	-0.78	-1.31 – -0.24	0.006
Random Effects
σ2	10.8
τ00 Site:Plot	22.31
τ00 Tree_species	3.32
ICC	0.7
N Site	10
N Plot	14
N Tree_species	4
Observations	33
Marginal R2 / Conditional R2	0.152 / 0.749
	Rooibos mass loss %
Predictors	Estimates	CI	p
(Intercept)	26.72	19.16 – 34.27	<0.001
GT20 bac soil	1244.27	705.25 – 1783.29	<0.001
Random Effects
σ2	10.91
τ00 Site:Plot	10.89
τ00 Tree_species	1.36
ICC	0.53
N Site	10
N Plot	14
N Tree_species	4
Observations	33
Marginal R2 / Conditional R2	0.450 / 0.741
	Rooibos mass loss %
Predictors	Estimates	CI	p
(Intercept)	38.23	34.84 – 41.61	<0.001
GH5 24 bac soil	61934.67	36934.93 – 86934.41	<0.001
Random Effects
σ2	9.38
τ00 Site:Plot	18.68
τ00 Tree_species	0
ICC	0.67
N Site	10
N Plot	14
N Tree_species	4
Observations	33
Marginal R2 / Conditional R2	0.347 / 0.782
	Rooibos mass loss %
Predictors	Estimates	CI	p
(Intercept)	37.34	32.12 – 42.56	<0.001
PL12 3 bac soil	58798.32	18852.87 – 98743.77	0.005
Random Effects
σ2	12.94
τ00 Site:Plot	14.92
τ00 Tree_species	5.39
ICC	0.61
N Site	10
N Plot	14
N Tree_species	4
Observations	33
Marginal R2 / Conditional R2	0.191 / 0.685
	Rooibos mass loss %
Predictors	Estimates	CI	p
(Intercept)	32.18	25.54 – 38.83	<0.001
GH6 bac soil	3662.56	1689.97 – 5635.16	0.001
Random Effects
σ2	10.27
τ00 Site:Plot	18.32
τ00 Tree_species	2.02
ICC	0.66
N Site	10
N Plot	14
N Tree_species	4
Observations	33
Marginal R2 / Conditional R2	0.316 / 0.771
	Rooibos mass loss %
Predictors	Estimates	CI	p
(Intercept)	34.3	29.16 – 39.45	<0.001
GH43 26 fun soil	6809.78	3433.76 – 10185.79	<0.001
Random Effects
σ2	12.14
τ00 Site:Plot	11.65
τ00 Tree_species	1.87
ICC	0.53
N Site	10
N Plot	14
N Tree_species	4
Observations	33
Marginal R2 / Conditional R2	0.361 / 0.698
	Rooibos mass loss %
Predictors	Estimates	CI	p
(Intercept)	30.9	23.23 – 38.57	<0.001
AA3 2 fun soil	12590.81	5308.95 – 19872.68	0.001
Random Effects
σ2	11.91
τ00 Site:Plot	16.39
τ00 Tree_species	1.72
ICC	0.6
N Site	10
N Plot	14
N Tree_species	4
Observations	33
Marginal R2 / Conditional R2	0.244 / 0.700
	Rooibos mass loss %
Predictors	Estimates	CI	p
(Intercept)	39.87	35.88 – 43.87	<0.001
GH25 fun soil	66313.64	16419.40 – 116207.88	0.011
Random Effects
σ2	13.37
τ00 Site:Plot	20.93
τ00 Tree_species	1.18
ICC	0.62
N Site	10
N Plot	14
N Tree_species	4
Observations	33
Marginal R2 / Conditional R2	0.160 / 0.683
	Rooibos mass loss %
Predictors	Estimates	CI	p
(Intercept)	37.37	31.89 – 42.86	<0.001
PL5 bac roots	15456.67	4704.96 – 26208.39	0.007
Random Effects
σ2	13.08
τ00 Site:Plot	22.71
τ00 Tree_species	3.58
ICC	0.67
N Site	10
N Plot	13
N Tree_species	4
Observations	28
Marginal R2 / Conditional R2	0.243 / 0.748
	Rooibos mass loss %
Predictors	Estimates	CI	p
(Intercept)	41.07	37.31 – 44.83	<0.001
GT45 bac roots	348996.9	127943.33 – 570050.46	0.003
Random Effects
σ2	14.82
τ00 Site:Plot	14.67
τ00 Tree_species	4.56
ICC	0.56
N Site	10
N Plot	13
N Tree_species	4
Observations	28
Marginal R2 / Conditional R2	0.188 / 0.647
	Rooibos mass loss %
Predictors	Estimates	CI	p
(Intercept)	35.38	29.64 – 41.12	<0.001
AA11 fun roots	40630.44	15253.07 – 66007.81	0.003
Random Effects
σ2	17.82
τ00 Site:Plot	14.27
ICC	0.44
N Site	10
N Plot	13
Observations	28
Marginal R2 / Conditional R2	0.311 / 0.617
	Rooibos mass loss %
Predictors	Estimates	CI	p
(Intercept)	38.06	34.87 – 41.25	<0.001
GH134 fun roots	199440.28	117019.64 – 281860.92	<0.001
Random Effects
σ2	13.49
τ00 Site:Plot	9.09
τ00 Tree_species	0
N Site	10
N Plot	13
N Tree_species	4
Observations	28
Marginal R2 / Conditional R2	0.583 / NA
	Rooibos mass loss %
Predictors	Estimates	CI	p
(Intercept)	38.3	34.64 – 41.95	<0.001
GH81 fun roots	424031.49	206577.63 – 641485.35	0.001
Random Effects
σ2	19.33
τ00 Site:Plot	5.24
τ00 Tree_species	1.78
ICC	0.27
N Site	10
N Plot	13
N Tree_species	4
Observations	28
Marginal R2 / Conditional R2	0.361 / 0.531
	Rooibos mass loss %
Predictors	Estimates	CI	p
(Intercept)	40.67	37.17 – 44.17	<0.001
PL20 fun roots	128815.65	19878.66 – 237752.63	0.022
Random Effects
σ2	26.06
τ00 Site:Plot	8.05
ICC	0.24
N Site	10
N Plot	13
Observations	28
Marginal R2 / Conditional R2	0.173 / 0.368
	Rooibos mass loss %
Predictors	Estimates	CI	p
(Intercept)	38.95	34.37 – 43.53	<0.001
GH26 fun roots	122335.22	32646.99 – 212023.45	0.01
Random Effects
σ2	18
τ00 Site:Plot	13.21
τ00 Tree_species	3.44
ICC	0.48
N Site	10
N Plot	13
N Tree_species	4
Observations	28
Marginal R2 / Conditional R2	0.226 / 0.598
	Rooibos mass loss %
Predictors	Estimates	CI	p
(Intercept)	39.87	36.10 – 43.63	<0.001
GH92 fun roots	151576.25	40567.29 – 262585.22	0.01
Random Effects
σ2	21.42
τ00 Site:Plot	11.66
τ00 Tree_species	0
ICC	0.35
N Site	10
N Plot	13
N Tree_species	4
Observations	28
Marginal R2 / Conditional R2	0.199 / 0.481
	Rooibos mass loss %
Predictors	Estimates	CI	p
(Intercept)	-67.66	-146.29 – 10.97	0.088
div caz fun roots	26.51	7.74 – 45.27	0.008
Random Effects
σ2	15.77
τ00 Site:Plot	19.68
τ00 Tree_species	1.21
ICC	0.57
N Site	10
N Plot	13
N Tree_species	4
Observations	28
Marginal R2 / Conditional R2	0.209 / 0.660
