# Supplementary material for: Pervasive associations between dark septate endophytic fungi with tree root and soil microbiomes across Europe
Source: Nat Commun. 2024 Jan 2;15:159. doi: 10.1038/s41467-023-44172-4 (PMC10761831; doi:10.1038/s41467-023-44172-4)
Supplement: Supplementary file 23 — Supplementary Data 20 [file 41467_2023_44172_MOESM23_ESM.xlsx]

## Sheet: Blad1
Fig. S9 summary results of linear mixed-effects models
a)					b)					c)
	Cladophialophora (roots) clr					Cladophialophora OTU133 (roots) clr					Phialocephala OTU14 (roots) clr
Predictors	Estimates	CI	p		Predictors	Estimates	CI	p		Predictors	Estimates	CI	p
(Intercept)	6.09	5.43 – 6.76	<0.001		(Intercept)	2.16	1.11 – 3.21	<0.001		(Intercept)	1.3	-0.94 – 3.54	0.248
DSE colonization	0.05	0.03 – 0.08	<0.001		DSE colonization	0.11	0.07 – 0.15	<0.001		DSE colonization	0.12	0.04 – 0.19	0.004
Random Effects					Random Effects					Random Effects
σ2	1.43				σ2	2.76				σ2	6.3
τ00 Site:Plot	0.31				τ00 Site:Plot	1.53				τ00 Site:Plot	7.17
ICC	0.18				ICC	0.36				τ00 Tree_species	1.06
N Site	18				N Site	18				ICC	0.57
N Plot	29				N Plot	29				N Site	18
Observations	43				Observations	43				N Plot	29
Marginal R2 / Conditional R2	0.279 / 0.407				Marginal R2 / Conditional R2	0.405 / 0.617				N Tree_species	5
										Observations	43
										Marginal R2 / Conditional R2	0.187 / 0.647
d)					e)					e)
	Fungal CAZyme GT5 % (soil)					Fungal CAZyme GT21 % (soil)					Fungal CAZyme GH16 % (roots)
Predictors	Estimates	CI	p		Predictors	Estimates	CI	p		Predictors	Estimates	CI	p
(Intercept)	0	-0.00 – 0.00	0.453		(Intercept)	0	-0.00 – 0.00	0.267		(Intercept)	0	0.00 – 0.00	<0.001
DSE colonization	0	0.00 – 0.00	0.001		DSE colonization	0	0.00 – 0.00	<0.001		DSE colonization	0	0.00 – 0.00	0.01
Random Effects					Random Effects					Random Effects
σ2	0				σ2	0				σ2	0
τ00 Site:Plot	0				τ00 Tree_species	0				τ00 Site:Plot	0
τ00 Tree_species	0				ICC	0.03				τ00 Tree_species	0
ICC	0.77				N Tree_species	5				ICC	0.74
N Site	18				Observations	43				N Site	18
N Plot	29				Marginal R2 / Conditional R2	0.334 / 0.354				N Plot	28
N Tree_species	5									N Tree_species	5
Observations	43									Observations	39
Marginal R2 / Conditional R2	0.156 / 0.806									Marginal R2 / Conditional R2	0.140 / 0.780
