# Supplementary material for: Pervasive associations between dark septate endophytic fungi with tree root and soil microbiomes across Europe
Source: Nat Commun. 2024 Jan 2;15:159. doi: 10.1038/s41467-023-44172-4 (PMC10761831; doi:10.1038/s41467-023-44172-4)
Supplement: Supplementary file 25 — Source Data [file 41467_2023_44172_MOESM25_ESM.xlsx]

## Sheet: Fig. 2
Data supporting Fig. 2
				% gravimetric water content	Climatic moisture deficit		EcM/AM tree basal area	carbon:nitrogen	% root tips colonizaed	% root length colonizaed	% root length colonizaed	mean centered-log ratio abundance	mean centered-log ratio abundance	mean centered-log ratio abundance	standard error of the mean	standard error of the mean	standard error of the mean	standard error of the mean	standard error of the mean	standard error of the mean
SampleID	Site	Plot	Tree_species	Soil_moisture	CMD	Soil_pH	EcM_trees	Soil_CN	EcM_colonization	AM_colonization	DSE_colonization	EcM_fungi_roots	AM_fungi_roots	DSE_fungi_roots	EcM_fungi_roots_SE	AM_fungi_roots_SE	DSE_fungi_roots_SE	EcM_colonization_SE	AM_colonization_SE	DSE_colonization_SE
Alnus_glutinosa_Asa	ASA	ASA1	Alnus_glutinosa	48.298	0.3	4.14	85	20.86	75.554	2.6	18.2	-18.926	-4.275	5.443	15.3296	0.87788	0.495065	2.35771	1.02949	6.39828
Alnus_glutinosa_Auderød	AUD	AUD1	Alnus_glutinosa	69.73	0.2	4.8	92.5	15.58	82.248	0.4	1.6	-2.903	-4.621	3.957	21.9671	1.16365	0.776363	1.00265	0.399809	1.364
Alnus_glutinosa_Belagaio	BEL	BEL1	Alnus_glutinosa	17.075	0.8	4.6	65	19.575	62.202	0	18.2	-41.408	-0.835	4.797	14.0434	3.54909	0.232551	3.77851	0	8.65179
Alnus_glutinosa_Bozen	BOZ	BOZ1	Alnus_glutinosa	45.84	0.3	6.5	100	14.675	75.128	0	3.6	-12.277	-4.482	4.618	19.2445	0.347038	0.290689	0.787543	0	2.43597
Alnus_glutinosa_Fictelberg	FIC	FIC1	Alnus_glutinosa	23.384	0.7	4	95	16.24	66.772	0.2	14.4	-41.437	-4.087	5.744	12.9929	0.951223	0.388629	4.07233	0.199904	6.29766
Alnus_glutinosa_Göttingen	GOT	GOT1	Alnus_glutinosa	21.93	0.6	4.3	95	15.1	75.53	0.6	2	-81.818	-6.652	5.787	11.6843	0.957037	0.302764	0.986553	0.63236	0.94854
Alnus_glutinosa_Manziana	MAN	MAN1	Alnus_glutinosa	35.383	0.7	3.1	97.5	15.5	51.29	0	0.8	2.86	-3.752	4.877	13.0188	0.154736	0.61313	3.98199	0	1.03262
Alnus_glutinosa_Møn	MON	MON1	Alnus_glutinosa	63.168	0.4	4.46	90	14.68	77.122	14.8	0.2	-60.394	-5.547	4.356	12.8757	0.979398	0.805879	1.95969	8.87361	0.199904
Alnus_glutinosa_Munich	MUN	MUN1	Alnus_glutinosa	25.05	0.6	4.22	95	12.76	68.214	0	1.4	-71.139	-6.177	5.033	10.0797	0.812587	0.846128	3.05134	0	1.16633
Alnus_glutinosa_Schorfeide-Chorin	SCH	SCH1	Alnus_glutinosa	48.678	0.9	4.875	100	12.525	76.755	9	2.6	-101.625	-4.648	4.746	20.2843	3.80892	0.432008	3.26332	3.92206	0.965981
Alnus_glutinosa_Siljanfors	SIL	SIL1	Alnus_glutinosa	19.798	0.4	4.8	80	16.9	66.174	4.2	3	-66.443	-3.988	5.625	6.69792	2.0943	0.324677	4.78519	3.29239	1.84386
Alnus_glutinosa_Uppsala	UPP	UPP1	Alnus_glutinosa	30.093	0.4	6.025	90	17.25	72.33	10	3.2	62.614	12.369	4.546	18.7074	5.28785	0.473599	2.90823	8.55162	0
Alnus_incana_Apennines	APE	APE1	Alnus_incana	41.556	0.4	5.4	90	13	55.654	0.2	1.6	-44.452	-2.701	3.149	17.1918	3.8031	0.736561	4.33529	0.199904	1.364
Alnus_incana_Bozen	BOZ	BOZ2	Alnus_incana	43.008	0.3	5.94	92.5	17.14	65.25	0.4	39	65.241	9.542	4.605	10.527	10.9885	0.422617	6.67958	0.399809	16.8613
Alnus_incana_Fictelberg	FIC	FIC2	Alnus_incana	12.046	0.7	4.62	100	15.68	46.08	0.4	4.2	-61.2	-7.038	5.179	16.4092	0.355535	0.350615	2.32417	0.399809	2.57684
Alnus_incana_Göttingen	GOT	GOT2	Alnus_incana	12.862	0.6	7.04	95	15.74	55.21	3.4	0	-91.201	1.212	3.816	30.9029	3.94532	0.380132	3.65463	2.22712	0
Alnus_incana_Møn	MON	MON1	Alnus_incana	44.833	0.4	4.033	90	17.9	63.7	0	13.2	-5.384	-2.811	5.587	9.4693	0.939149	0.516532	3.79595	0	5.03965
Alnus_incana_Munich	MUN	MUN1	Alnus_incana	26.906	0.6	4.52	95	12.98	68.156	1.4	6.4	-64.002	-5.732	3.652	12.7411	0.981634	0.849706	2.78212	1.16633	4.10632
Alnus_incana_Piteå	PIT	PIT1	Alnus_incana	58.945	0.3	4.15	95	19.025	66.32	0	42.2	84.855	-2.798	6.217	11.5453	1.71104	0.504904	2.03527	0	10.6678
Alnus_incana_Roveniemi	ROV	ROV1	Alnus_incana	44.772	0.3	4.733	97	25.9	59.213	5.29	38.14	79.105	-1.554	5.449	20.4989	2.41227	0.360454	4.61569	5.08661	11.3158
Alnus_incana_Schorfeide-Chorin	SCH	SCH2	Alnus_incana	3.994	0.9	4.68	100	13.78	47.076	3.2	17.6	-132.069	1.396	5.633	12.3838	6.28111	0.193196	2.97889	2.05897	8.10306
Alnus_incana_Siljanfors	SIL	SIL1	Alnus_incana	31.994	0.4	4.44	80	17.8	64.654	2	12.4	-7.218	-7.23	5.973	24.0064	0.699889	0.220029	2.56745	1.76068	4.15461
Alnus_incana_Sundsvall	SUN	SUN1	Alnus_incana	45.068	0.4	5.96	85	19.8	66.252	25	7.2	20.895	28.925	4.058	19.0446	13.7388	0.506693	1.4843	13.5349	4.10363
Alnus_incana_Svanhovd	SVA	SVA1	Alnus_incana	67.872	0.1	5.48	95	15.14	70.348	10.8	41.4	79.187	-0.181	4.622	25.6374	2.72174	0.816165	1.53439	5.38892	12.8319
Alnus_incana_Vindeln	VIN	VIN1	Alnus_incana	31.396	0.5	4.1	97.5	26.24	71.57	2	47.67	89.612	-3.63	5.931	14.0962	2.46996	0.342118	1.59387	1.22492	4.89296
Betula_pendula_Apennines	APE	APE1	Betula_pendula	29.972	0.4	5.24	90	16.2	70.222	NA	NA	105.68	5.749	4.552	37.2645	7.36606	0.305894	3.21099	NA	NA
Betula_pendula_Asa	ASA	ASA1	Betula_pendula	46.286	0.3	4.08	85	22.82	59.384	NA	NA	35.726	-4.735	5.372	12.8332	0.88593	0.376554	2.4002	NA	NA
Betula_pendula_Auderød	AUD	AUD1	Betula_pendula	33.403	0.2	4.2	92.5	20.425	64.08	NA	NA	20.638	-5.135	4.503	6.64157	0.997286	0.183358	3.76688	NA	NA
Betula_pendula_Belagaio	BEL	BEL1	Betula_pendula	24.856	0.8	4.76	65	19.2	50.616	NA	NA	-17.048	10.037	5.71	14.2277	7.32044	0.299186	5.05172	NA	NA
Betula_pendula_Bozen	BOZ	BOZ3	Betula_pendula	48.002	0.3	5.775	95	18.2	72.175	NA	NA	55.887	-4.744	5.641	19.5951	2.32819	0.41412	2.59921	NA	NA
Betula_pendula_Fictelberg	FIC	FIC3	Betula_pendula	37.522	0.7	3.82	95	21.34	72.594	NA	NA	14.125	-6.186	4.45	18.2718	0.609552	0.351063	2.21326	NA	NA
Betula_pendula_Göttingen	GOT	GOT3	Betula_pendula	6.104	0.6	4.46	85	19.08	50.444	NA	NA	8.673	-5.943	6.198	27.2465	0.604186	0.453922	2.61978	NA	NA
Betula_pendula_Manziana	MAN	MAN1	Betula_pendula	34.738	0.7	3	97.5	14.18	66.41	NA	NA	-2.072	-1.609	3.404	12.3189	0.239259	2.30136	2.44984	NA	NA
Betula_pendula_Møn	MON	MON1	Betula_pendula	49.384	0.4	3.86	90	21.96	69.066	NA	NA	20.697	-2.43	5.628	7.99573	0.220029	0.486568	1.15292	NA	NA
Betula_pendula_Munich	MUN	MUN2	Betula_pendula	24.088	0.6	4.32	67.5	17.3	70.642	NA	NA	-17.833	22.446	5.037	11.9357	16.3998	0.266092	1.37876	NA	NA
Betula_pendula_Piteå	PIT	PIT1	Betula_pendula	49.303	0.3	4.05	95	21.1	68.702	NA	NA	72.035	-5.068	5.322	11.8565	1.03038	0.265198	0.899347	NA	NA
Betula_pendula_Roveniemi	ROV	ROV1	Betula_pendula	38.704	0.3	4.24	97	26.02	67.916	NA	NA	59.89	-4.731	5.866	20.0016	0.58585	0.366715	1.35327	NA	NA
Betula_pendula_Schorfeide-Chorin	SCH	SCH3	Betula_pendula	7.942	0.9	4.32	100	19.6	49.468	NA	NA	-3.807	-4.541	3.859	9.64327	0.982528	1.50085	1.62875	NA	NA
Betula_pendula_Siljanfors	SIL	SIL1	Betula_pendula	33.148	0.4	4.16	80	24.98	59.884	NA	NA	37.469	-6.63	6.365	7.62365	1.75621	0.152053	2.27632	NA	NA
Betula_pendula_Sundsvall	SUN	SUN1	Betula_pendula	57.656	0.4	6.46	85	25.84	67.762	NA	NA	83.874	6.694	5.357	10.078	3.58799	0.476282	2.11577	NA	NA
Betula_pendula_Svanhovd	SVA	SVA1	Betula_pendula	67.51	0.1	5	95	18.575	76.798	NA	NA	131.038	-0.414	5.888	19.7324	2.93685	0.510271	1.72177	NA	NA
Betula_pendula_Uppsala	UPP	UPP1	Betula_pendula	36.394	0.4	4.36	90	21.92	70.926	NA	NA	82.275	2.789	4.188	17.5406	9.65668	0.550073	1.85594	NA	NA
Betula_pendula_Vindeln	VIN	VIN2	Betula_pendula	36.114	0.5	3.9	97.5	36.5	60.217	NA	NA	55.108	-4.831	5.939	11.0565	0.637279	0.146239	1.33493	NA	NA
Sorbus_aucuparia_Apennines	APE	APE1	Sorbus_aucuparia	41.112	0.4	5	90	14.75	NA	4	9	47.673	24.082	4.218	27.0578	13.9007	0.551414	NA	2.1909	2.69267
Sorbus_aucuparia_Asa	ASA	ASA1	Sorbus_aucuparia	47.048	0.3	4.08	85	25.42	NA	7.8	35.2	-31.822	2.929	6.691	18.5053	5.99713	0.357324	NA	5.49894	12.8467
Sorbus_aucuparia_Auderød	AUD	AUD1	Sorbus_aucuparia	40.38	0.2	4.16	92.5	20	NA	4.2	43.2	10.551	-1.432	5.321	11.9791	2.75752	0.254912	NA	1.88143	15.5255
Sorbus_aucuparia_Bozen	BOZ	BOZ3	Sorbus_aucuparia	29.52	0.3	5.1	95	22.02	NA	1.4	50.6	40.832	-4.861	6.012	20.9345	3.33353	0.201246	NA	1.50353	11.1535
Sorbus_aucuparia_Fictelberg	FIC	FIC3	Sorbus_aucuparia	45.754	0.7	3.68	95	22.5	NA	1.2	29.6	8.572	-4.08	6.948	9.26627	0.641752	0.867594	NA	0.969559	9.3414
Sorbus_aucuparia_Göttingen	GOT	GOT3	Sorbus_aucuparia	6.128	0.6	4.475	85	19.15	NA	1.2	14.6	-83.617	9.836	6.749	18.9158	7.99976	0.555439	NA	0.63236	7.62768
Sorbus_aucuparia_Møn	MON	MON1	Sorbus_aucuparia	22.746	0.4	4.38	90	19.56	NA	2.5	35.75	-56.334	9.338	5.724	21.9188	7.45281	0.427536	NA	1.0675	7.71757
Sorbus_aucuparia_Munich	MUN	MUN2	Sorbus_aucuparia	27.476	0.6	4.02	67.5	19.14	NA	0.2	24.8	-77.571	34.502	6.079	12.9339	8.47783	0.123431	NA	0.199904	6.07763
Sorbus_aucuparia_Piteå	PIT	PIT1	Sorbus_aucuparia	50.468	0.3	3.825	95	22.475	NA	0	25.4	81.634	-4.069	6.363	12.5712	0.522345	0.410095	NA	0	7.74932
Sorbus_aucuparia_Roveniemi	ROV	ROV1	Sorbus_aucuparia	38.162	0.3	4.36	97	29.78	NA	0	39.4	46.447	-3.743	5.713	23.9563	4.43144	0.336305	NA	0	6.91079
Sorbus_aucuparia_Schorfeide-Chorin	SCH	SCH4	Sorbus_aucuparia	8.112	0.9	4.36	95	20.62	NA	1.6	22	-51.402	-4.23	7.044	15.4217	0.703467	0.0925732	NA	1.60013	3.033
Sorbus_aucuparia_Siljanfors	SIL	SIL1	Sorbus_aucuparia	19.448	0.4	4.88	80	19.68	NA	9	20.4	-36.282	-2.019	5.845	22.1442	3.01243	0.394442	NA	5.5137	5.97164
Sorbus_aucuparia_Sundsvall	SUN	SUN1	Sorbus_aucuparia	39.634	0.4	6.2	85	19.98	NA	6.4	7.4	22.935	16.486	3.57	24.7327	10.8454	0.49596	NA	2.03974	5.9466
Sorbus_aucuparia_Svanhovd	SVA	SVA1	Sorbus_aucuparia	67.57	0.1	5.35	95	17.075	NA	16.2	19.4	69.033	17.83	5.232	17.3166	6.15321	0.435586	NA	7.98634	4.42697
Sorbus_aucuparia_Uppsala	UPP	UPP1	Sorbus_aucuparia	36.288	0.4	4.24	90	23.96	NA	5.6	21.2	115.018	-2.928	5.524	20.3598	1.79735	0.160997	NA	3.65508	4.57678
Sorbus_aucuparia_Vindeln	VIN	VIN2	Sorbus_aucuparia	37.5	0.5	4.06	97.5	34.5	NA	0	48.17	59.647	-5.335	6.436	19.4247	0.619391	0.0992814	NA	0	10.37
Sorbus_domestica_Manziana	MAN	MAN2	Sorbus_domestica	16.384	0.7	4	97.5	15.38	NA	0	28	-2.884	0.235	6.563	19.011	4.10945	0.67887	NA	0	9.52878
Sorbus_tominalis_Belagaio	BEL	BEL1	Sorbus_tominalis	15.46	0.8	4.825	65	19.275	NA	9.2	10.33	-105.517	14.067	5.398	14.3565	7.83071	0.0845234	NA	8.63614	4.13941

## Sheet: Fig. 3
Data supporting Fig. 3
				% root tips colonizaed	% root length colonizaed	% root length colonizaed	mean centered-log ratio abundance	standard error of the mean	diversity (Shannon H') of bacterial CAZymes	diversity (Shannon H') of bacterial funtional genes	diversity (Shannon H') of nitrogen cycling genes
SampleID	Site	Plot	Tree_species	EcM_colonization	AM_colonization	DSE_colonization	plant_pathogen_soil	plant_pathogen_soil_SE	div_caz_bac_soil	NOG_diversity_BAC_ROOTS	div_N_cyc_roots
Alnus_glutinosa_Asa	ASA	ASA1	Alnus_glutinosa	75.554	2.6	18.2	3.128	0.144003	3.44686	8.11908	2.45459
Alnus_glutinosa_Auderød	AUD	AUD1	Alnus_glutinosa	82.248	0.4	1.6	2.274	0.215557	3.51764	8.24801	2.63896
Alnus_glutinosa_Belagaio	BEL	BEL1	Alnus_glutinosa	62.202	0	18.2	2.863	0.12835	3.5022	8.15192	2.478
Alnus_glutinosa_Bozen	BOZ	BOZ1	Alnus_glutinosa	75.128	0	3.6	2.931	0.19096	3.48417	8.2274	2.77631
Alnus_glutinosa_Fictelberg	FIC	FIC1	Alnus_glutinosa	66.772	0.2	14.4	3.176	0.180227	3.47747	8.13908	2.51006
Alnus_glutinosa_Göttingen	GOT	GOT1	Alnus_glutinosa	75.53	0.6	2	3.633	0.194538	3.47775	8.18176	2.47236
Alnus_glutinosa_Manziana	MAN	MAN1	Alnus_glutinosa	51.29	0	0.8	3.615	0.260278	3.43617	NA	NA
Alnus_glutinosa_Møn	MON	MON1	Alnus_glutinosa	77.122	14.8	0.2	3.405	0.304105	3.52344	8.24037	2.80887
Alnus_glutinosa_Munich	MUN	MUN1	Alnus_glutinosa	68.214	0	1.4	2.817	0.241048	3.47957	8.18179	2.53377
Alnus_glutinosa_Schorfeide-Chorin	SCH	SCH1	Alnus_glutinosa	76.755	9	2.6	3.201	0.132375	3.50281	8.24795	2.56842
Alnus_glutinosa_Siljanfors	SIL	SIL1	Alnus_glutinosa	66.174	4.2	3	2.839	0.134164	3.49388	8.18461	2.60227
Alnus_glutinosa_Uppsala	UPP	UPP1	Alnus_glutinosa	72.33	10	3.2	3.359	0.372082	3.45599	8.16275	2.74161
Alnus_incana_Apennines	APE	APE1	Alnus_incana	55.654	0.2	1.6	2.627	0.104648	3.48308	8.21472	2.72611
Alnus_incana_Bozen	BOZ	BOZ2	Alnus_incana	65.25	0.4	39	2.446	0.1525	3.60537	8.16502	2.56497
Alnus_incana_Fictelberg	FIC	FIC2	Alnus_incana	46.08	0.4	4.2	3.108	0.524582	3.48499	8.16056	2.58867
Alnus_incana_Göttingen	GOT	GOT2	Alnus_incana	55.21	3.4	0	4.118	0.0594794	3.53403	8.19911	2.66915
Alnus_incana_Møn	MON	MON1	Alnus_incana	63.7	0	13.2	3.769	0.207507	3.50921	NA	NA
Alnus_incana_Munich	MUN	MUN1	Alnus_incana	68.156	1.4	6.4	3.164	0.119853	3.54338	8.19726	2.69101
Alnus_incana_Piteå	PIT	PIT1	Alnus_incana	66.32	0	42.2	2.106	0.673951	3.52408	8.11509	2.60121
Alnus_incana_Roveniemi	ROV	ROV1	Alnus_incana	59.213	5.29	38.14	2.72	0.474494	3.48073	8.15918	2.45419
Alnus_incana_Schorfeide-Chorin	SCH	SCH2	Alnus_incana	47.076	3.2	17.6	2.836	0.104201	3.57212	8.2576	2.46433
Alnus_incana_Siljanfors	SIL	SIL1	Alnus_incana	64.654	2	12.4	2.694	0.427089	3.47649	8.13081	2.495
Alnus_incana_Sundsvall	SUN	SUN1	Alnus_incana	66.252	25	7.2	2.316	0.300528	3.5069	8.22259	2.83754
Alnus_incana_Svanhovd	SVA	SVA1	Alnus_incana	70.348	10.8	41.4	2.637	0.436928	3.51796	NA	NA
Alnus_incana_Vindeln	VIN	VIN1	Alnus_incana	71.57	2	47.67	-1.164	0.537104	3.56875	8.0737	2.43322
Betula_pendula_Apennines	APE	APE1	Betula_pendula	70.222	NA	NA	2.212	0.176202	3.47788	8.12164	2.56871
Betula_pendula_Asa	ASA	ASA1	Betula_pendula	59.384	NA	NA	2.831	0.429772	3.44289	NA	NA
Betula_pendula_Auderød	AUD	AUD1	Betula_pendula	64.08	NA	NA	2.567	0.341224	3.54956	8.198	2.37453
Betula_pendula_Belagaio	BEL	BEL1	Betula_pendula	50.616	NA	NA	3.145	0.0957037	3.45843	8.13126	2.58044
Betula_pendula_Bozen	BOZ	BOZ3	Betula_pendula	72.175	NA	NA	2.275	0.165469	3.50087	8.1438	2.47054
Betula_pendula_Fictelberg	FIC	FIC3	Betula_pendula	72.594	NA	NA	2.084	0.450791	3.45094	NA	NA
Betula_pendula_Göttingen	GOT	GOT3	Betula_pendula	50.444	NA	NA	2.419	0.249098	3.52339	NA	NA
Betula_pendula_Manziana	MAN	MAN1	Betula_pendula	66.41	NA	NA	3.32	0.527712	3.37069	7.99059	2.24982
Betula_pendula_Møn	MON	MON1	Betula_pendula	69.066	NA	NA	2.497	0.216899	3.48689	8.10906	2.48791
Betula_pendula_Munich	MUN	MUN2	Betula_pendula	70.642	NA	NA	2.546	0.255806	3.52202	8.13296	2.48701
Betula_pendula_Piteå	PIT	PIT1	Betula_pendula	68.702	NA	NA	1.783	0.527712	3.52916	8.14432	2.34706
Betula_pendula_Roveniemi	ROV	ROV1	Betula_pendula	67.916	NA	NA	1.877	0.273248	3.45386	8.08741	2.39336
Betula_pendula_Schorfeide-Chorin	SCH	SCH3	Betula_pendula	49.468	NA	NA	2.402	0.208849	3.54185	NA	NA
Betula_pendula_Siljanfors	SIL	SIL1	Betula_pendula	59.884	NA	NA	2.786	0.342566	3.48112	8.12383	2.37579
Betula_pendula_Sundsvall	SUN	SUN1	Betula_pendula	67.762	NA	NA	2.12	0.445872	3.51272	8.20696	2.66596
Betula_pendula_Svanhovd	SVA	SVA1	Betula_pendula	76.798	NA	NA	2.71	0.402939	3.51463	8.12504	2.62764
Betula_pendula_Uppsala	UPP	UPP1	Betula_pendula	70.926	NA	NA	2.248	0.464208	3.52538	8.1294	2.76927
Betula_pendula_Vindeln	VIN	VIN2	Betula_pendula	60.217	NA	NA	0.795	1.46239	3.50992	8.06761	2.22466
Sorbus_aucuparia_Apennines	APE	APE1	Sorbus_aucuparia	NA	4	9	2.554	0.346143	3.48814	8.13177	2.62032
Sorbus_aucuparia_Asa	ASA	ASA1	Sorbus_aucuparia	NA	7.8	35.2	2.473	0.673951	3.45382	8.15796	2.42305
Sorbus_aucuparia_Auderød	AUD	AUD1	Sorbus_aucuparia	NA	4.2	43.2	2.171	0.157419	3.54118	8.1795	2.38265
Sorbus_aucuparia_Bozen	BOZ	BOZ3	Sorbus_aucuparia	NA	1.4	50.6	2.107	0.169047	3.56539	8.10767	2.42728
Sorbus_aucuparia_Fictelberg	FIC	FIC3	Sorbus_aucuparia	NA	1.2	29.6	2.332	0.422617	3.41919	8.16327	2.38143
Sorbus_aucuparia_Göttingen	GOT	GOT3	Sorbus_aucuparia	NA	1.2	14.6	2.277	0.258489	3.50608	8.18705	2.50736
Sorbus_aucuparia_Møn	MON	MON1	Sorbus_aucuparia	NA	2.5	35.75	2.808	0.137295	3.48949	8.19833	2.38741
Sorbus_aucuparia_Munich	MUN	MUN2	Sorbus_aucuparia	NA	0.2	24.8	2.285	0.0702125	3.57621	8.14519	2.37961
Sorbus_aucuparia_Piteå	PIT	PIT1	Sorbus_aucuparia	NA	0	25.4	1.597	0.151158	3.54558	NA	NA
Sorbus_aucuparia_Roveniemi	ROV	ROV1	Sorbus_aucuparia	NA	0	39.4	2.234	0.328702	3.53292	8.16408	2.42652
Sorbus_aucuparia_Schorfeide-Chorin	SCH	SCH4	Sorbus_aucuparia	NA	1.6	22	3.25	0.24552	3.51732	8.15038	2.33279
Sorbus_aucuparia_Siljanfors	SIL	SIL1	Sorbus_aucuparia	NA	9	20.4	2.894	0.303658	3.51971	8.10314	2.55729
Sorbus_aucuparia_Sundsvall	SUN	SUN1	Sorbus_aucuparia	NA	6.4	7.4	3.065	0.364479	3.50522	8.16699	2.75459
Sorbus_aucuparia_Svanhovd	SVA	SVA1	Sorbus_aucuparia	NA	16.2	19.4	2.741	0.338093	3.52168	8.15639	2.6378
Sorbus_aucuparia_Uppsala	UPP	UPP1	Sorbus_aucuparia	NA	5.6	21.2	2.216	0.340777	3.51522	8.12408	2.43994
Sorbus_aucuparia_Vindeln	VIN	VIN2	Sorbus_aucuparia	NA	0	48.17	-0.696	0.821979	3.55342	8.10786	2.288
Sorbus_domestica_Manziana	MAN	MAN2	Sorbus_domestica	NA	0	28	3.297	0.485674	3.4742	8.13198	2.30012
Sorbus_tominalis_Belagaio	BEL	BEL1	Sorbus_tominalis	NA	9.2	10.33	3.22	0.230315	3.45477	8.17145	2.39764

## Sheet: Fig. 4
Data supporting Fig. 4
				mean annual temperature °C		carbon:nitrogen	% root length colonized	mean centered-log ratio abundance	bacteria:fungi metagenomic reads	diversity (Shannon H') of bacterial CAZymes	diversity (Shannon H') of bacterial funtional genes	diversity (Shannon H') of nitrogen cycling genes
SampleID	Site	Plot	Tree_species	MAT	Soil_pH	Soil_CN	DSE_colonization	plant_pathogen_soil	B_F_soil	div_caz_bac_soil	NOG_diversity_BAC_ROOTS	div_N_cyc_roots
Alnus_glutinosa_Asa	ASA	ASA1	Alnus_glutinosa	8.3	4.14	20.86	18.2	3.128	9.62832	3.44686	8.11908	2.45459
Alnus_glutinosa_Auderød	AUD	AUD1	Alnus_glutinosa	6.3	4.8	15.58	1.6	2.274	21.6403	3.51764	8.24801	2.63896
Alnus_glutinosa_Belagaio	BEL	BEL1	Alnus_glutinosa	6.9	4.6	19.575	18.2	2.863	10.745	3.5022	8.15192	2.478
Alnus_glutinosa_Bozen	BOZ	BOZ1	Alnus_glutinosa	8.3	6.5	14.675	3.6	2.931	36.1833	3.48417	8.2274	2.77631
Alnus_glutinosa_Fictelberg	FIC	FIC1	Alnus_glutinosa	8.6	4	16.24	14.4	3.176	11	3.47747	8.13908	2.51006
Alnus_glutinosa_Göttingen	GOT	GOT1	Alnus_glutinosa	9	4.3	15.1	2	3.633	17.3333	3.47775	8.18176	2.47236
Alnus_glutinosa_Manziana	MAN	MAN1	Alnus_glutinosa	3	3.1	15.5	0.8	3.615	15.5691	3.43617	NA	NA
Alnus_glutinosa_Møn	MON	MON1	Alnus_glutinosa	0.9	4.46	14.68	0.2	3.405	16.1062	3.52344	8.24037	2.80887
Alnus_glutinosa_Munich	MUN	MUN1	Alnus_glutinosa	8.8	4.22	12.76	1.4	2.817	13.0349	3.47957	8.18179	2.53377
Alnus_glutinosa_Schorfeide-Chorin	SCH	SCH1	Alnus_glutinosa	4.5	4.875	12.525	2.6	3.201	14.6667	3.50281	8.24795	2.56842
Alnus_glutinosa_Siljanfors	SIL	SIL1	Alnus_glutinosa	5.1	4.8	16.9	3	2.839	18.7304	3.49388	8.18461	2.60227
Alnus_glutinosa_Uppsala	UPP	UPP1	Alnus_glutinosa	0.8	6.025	17.25	3.2	3.359	32.4658	3.45599	8.16275	2.74161
Alnus_incana_Apennines	APE	APE1	Alnus_incana	2.1	5.4	13	1.6	2.627	41.5556	3.48308	8.21472	2.72611
Alnus_incana_Bozen	BOZ	BOZ2	Alnus_incana	8.3	5.94	17.14	39	2.446	15.1866	3.60537	8.16502	2.56497
Alnus_incana_Fictelberg	FIC	FIC2	Alnus_incana	6.2	4.62	15.68	4.2	3.108	6.82507	3.48499	8.16056	2.58867
Alnus_incana_Göttingen	GOT	GOT2	Alnus_incana	8.4	7.04	15.74	0	4.118	65.4722	3.53403	8.19911	2.66915
Alnus_incana_Møn	MON	MON1	Alnus_incana	13.1	4.033	17.9	13.2	3.769	7.05618	3.50921	NA	NA
Alnus_incana_Munich	MUN	MUN1	Alnus_incana	6.6	4.52	12.98	6.4	3.164	14.2893	3.54338	8.19726	2.69101
Alnus_incana_Piteå	PIT	PIT1	Alnus_incana	6.9	4.15	19.025	42.2	2.106	9.71628	3.52408	8.11509	2.60121
Alnus_incana_Roveniemi	ROV	ROV1	Alnus_incana	8.8	4.733	25.9	38.14	2.72	14.696	3.48073	8.15918	2.45419
Alnus_incana_Schorfeide-Chorin	SCH	SCH2	Alnus_incana	15.1	4.68	13.78	17.6	2.836	7.94173	3.57212	8.2576	2.46433
Alnus_incana_Siljanfors	SIL	SIL1	Alnus_incana	8.6	4.44	17.8	12.4	2.694	17.5983	3.47649	8.13081	2.495
Alnus_incana_Sundsvall	SUN	SUN1	Alnus_incana	9.1	5.96	19.8	7.2	2.316	48.8333	3.5069	8.22259	2.83754
Alnus_incana_Svanhovd	SVA	SVA1	Alnus_incana	3	5.48	15.14	41.4	2.637	12.8977	3.51796	NA	NA
Alnus_incana_Vindeln	VIN	VIN1	Alnus_incana	0.9	4.1	26.24	47.67	-1.164	0.45243	3.56875	8.0737	2.43322
Betula_pendula_Apennines	APE	APE1	Betula_pendula	9.1	5.24	16.2	NA	2.212	15.25	3.47788	8.12164	2.56871
Betula_pendula_Asa	ASA	ASA1	Betula_pendula	4.5	4.08	22.82	NA	2.831	8.27701	3.44289	NA	NA
Betula_pendula_Auderød	AUD	AUD1	Betula_pendula	5.1	4.2	20.425	NA	2.567	6.52542	3.54956	8.198	2.37453
Betula_pendula_Belagaio	BEL	BEL1	Betula_pendula	0.8	4.76	19.2	NA	3.145	11.4545	3.45843	8.13126	2.58044
Betula_pendula_Bozen	BOZ	BOZ3	Betula_pendula	6.1	5.775	18.2	NA	2.275	11.9527	3.50087	8.1438	2.47054
Betula_pendula_Fictelberg	FIC	FIC3	Betula_pendula	2.3	3.82	21.34	NA	2.084	9.705	3.45094	NA	NA
Betula_pendula_Göttingen	GOT	GOT3	Betula_pendula	6.2	4.46	19.08	NA	2.419	6.03437	3.52339	NA	NA
Betula_pendula_Manziana	MAN	MAN1	Betula_pendula	8.4	3	14.18	NA	3.32	20.7962	3.37069	7.99059	2.24982
Betula_pendula_Møn	MON	MON1	Betula_pendula	13.1	3.86	21.96	NA	2.497	9.1689	3.48689	8.10906	2.48791
Betula_pendula_Munich	MUN	MUN2	Betula_pendula	6.6	4.32	17.3	NA	2.546	10.8341	3.52202	8.13296	2.48701
Betula_pendula_Piteå	PIT	PIT1	Betula_pendula	6.2	4.05	21.1	NA	1.783	6.04645	3.52916	8.14432	2.34706
Betula_pendula_Roveniemi	ROV	ROV1	Betula_pendula	8.5	4.24	26.02	NA	1.877	11.9534	3.45386	8.08741	2.39336
Betula_pendula_Schorfeide-Chorin	SCH	SCH3	Betula_pendula	15.1	4.32	19.6	NA	2.402	10.0568	3.54185	NA	NA
Betula_pendula_Siljanfors	SIL	SIL1	Betula_pendula	8.6	4.16	24.98	NA	2.786	9.55078	3.48112	8.12383	2.37579
Betula_pendula_Sundsvall	SUN	SUN1	Betula_pendula	9	6.46	25.84	NA	2.12	33.3651	3.51272	8.20696	2.66596
Betula_pendula_Svanhovd	SVA	SVA1	Betula_pendula	8.9	5	18.575	NA	2.71	6.67442	3.51463	8.12504	2.62764
Betula_pendula_Uppsala	UPP	UPP1	Betula_pendula	4.5	4.36	21.92	NA	2.248	7.89112	3.52538	8.1294	2.76927
Betula_pendula_Vindeln	VIN	VIN2	Betula_pendula	6.1	3.9	36.5	NA	0.795	2.7212	3.50992	8.06761	2.22466
Sorbus_aucuparia_Apennines	APE	APE1	Sorbus_aucuparia	8.3	5	14.75	9	2.554	17.1852	3.48814	8.13177	2.62032
Sorbus_aucuparia_Asa	ASA	ASA1	Sorbus_aucuparia	6.2	4.08	25.42	35.2	2.473	6.63982	3.45382	8.15796	2.42305
Sorbus_aucuparia_Auderød	AUD	AUD1	Sorbus_aucuparia	8.4	4.16	20	43.2	2.171	9.73649	3.54118	8.1795	2.38265
Sorbus_aucuparia_Bozen	BOZ	BOZ3	Sorbus_aucuparia	6.6	5.1	22.02	50.6	2.107	7.11429	3.56539	8.10767	2.42728
Sorbus_aucuparia_Fictelberg	FIC	FIC3	Sorbus_aucuparia	6.9	3.68	22.5	29.6	2.332	13.9308	3.41919	8.16327	2.38143
Sorbus_aucuparia_Göttingen	GOT	GOT3	Sorbus_aucuparia	8.8	4.475	19.15	14.6	2.277	8.0738	3.50608	8.18705	2.50736
Sorbus_aucuparia_Møn	MON	MON1	Sorbus_aucuparia	8.6	4.38	19.56	35.75	2.808	6.49622	3.48949	8.19833	2.38741
Sorbus_aucuparia_Munich	MUN	MUN2	Sorbus_aucuparia	9.1	4.02	19.14	24.8	2.285	17.0485	3.57621	8.14519	2.37961
Sorbus_aucuparia_Piteå	PIT	PIT1	Sorbus_aucuparia	3	3.825	22.475	25.4	1.597	5.58696	3.54558	NA	NA
Sorbus_aucuparia_Roveniemi	ROV	ROV1	Sorbus_aucuparia	0.9	4.36	29.78	39.4	2.234	6.10698	3.53292	8.16408	2.42652
Sorbus_aucuparia_Schorfeide-Chorin	SCH	SCH4	Sorbus_aucuparia	9.1	4.36	20.62	22	3.25	8.93151	3.51732	8.15038	2.33279
Sorbus_aucuparia_Siljanfors	SIL	SIL1	Sorbus_aucuparia	4.5	4.88	19.68	20.4	2.894	20.7849	3.51971	8.10314	2.55729
Sorbus_aucuparia_Sundsvall	SUN	SUN1	Sorbus_aucuparia	5.1	6.2	19.98	7.4	3.065	68.2045	3.50522	8.16699	2.75459
Sorbus_aucuparia_Svanhovd	SVA	SVA1	Sorbus_aucuparia	0.8	5.35	17.075	19.4	2.741	9.75519	3.52168	8.15639	2.6378
Sorbus_aucuparia_Uppsala	UPP	UPP1	Sorbus_aucuparia	6.1	4.24	23.96	21.2	2.216	7.02911	3.51522	8.12408	2.43994
Sorbus_aucuparia_Vindeln	VIN	VIN2	Sorbus_aucuparia	2.3	4.06	34.5	48.17	-0.696	1.15791	3.55342	8.10786	2.288
Sorbus_domestica_Manziana	MAN	MAN2	Sorbus_domestica	14.6	4	15.38	28	3.297	15.2176	3.4742	8.13198	2.30012
Sorbus_tominalis_Belagaio	BEL	BEL1	Sorbus_tominalis	13.1	4.825	19.275	10.33	3.22	7.14159	3.45477	8.17145	2.39764

## Sheet: Fig. 6
Data supporting Fig. 6
	mean annual temperature °C	°North	explained variance (adjusted R2)	explained variance (adjusted R2)	explained variance (adjusted R2)	explained variance (adjusted R2)	explained variance (adjusted R2)	explained variance (adjusted R2)	explained variance (adjusted R2)	explained variance (adjusted R2)
Site	MAT	Latitude	SOIL_FUNGI_explainded_by_SOIL_R2	SOIL_FUNGI_explainded_by_SYMBIOSES_R2	SOIL_BACTERIA_explainded_by_SOIL_R2	SOIL_BACTERIA_explainded_by_SYMBIOSES_R2	ROOT_FUNGI_explainded_by_SOIL_R2	ROOT_FUNGI_explainded_by_SYMBIOSES_R2	ROOT_BACTERIA_explainded_by_SOIL_R2	ROOT_BACTERIA_explainded_by_SYMBIOSES_R2
APP	8.3	44.4	0.17	0.14	0.13	0.09	0.11	0.1	0.05	0.05
ASA	6.2	57.2	0.05	0.04	0.05	0.04	0.03	0.02	0	0
AUD	8.4	56	0.24	0.19	0.36	0.22	0.12	0.14	0.21	0.13
BEL	13.1	43.1	0.1	0	0.1	0	0.03	0	0.04	0
BOZ	6.6	46.4	0.15	0.09	0.19	0.1	0.08	0.06	0.11	0.06
FIC	6.9	50	0.17	0.12	0.13	0.08	0.14	0.11	0.08	0.11
GOT	8.8	51.5	0.32	0.16	0.38	0.16	0.14	0.07	0.18	0.08
MAN	15.1	42.1	0.18	0.08	0.21	0.1	0.05	0.03	0.04	0.01
MON	8.6	55	0.25	0.14	0.22	0.07	0.15	0.11	0.2	0.06
MUN	9.1	48.4	0.25	0.18	0.25	0.1	0.17	0.12	0.11	0.11
PIT	3	65.2	0.01	0.02	0.01	0.01	0.03	0	0	0.03
ROV	0.9	66.6	0.11	0.01	0.11	0.02	0.07	0.01	0.05	0.07
SCH	9.1	53.2	0.27	0.11	0.23	0.13	0.18	0.04	0.27	0.15
SIL	4.5	60.9	0.09	0.04	0.01	0.03	0.11	0.06	0.11	0.03
SVL	5.1	62.5	0.16	0.01	0.11	0.06	0.12	0.01	0.1	0.01
SVN	0.8	69.5	0.1	0.03	0.16	0	0.09	0.01	0.03	0
UPP	6.1	59.8	0.17	0.12	0.36	0.19	0.11	0.02	0.09	0.04
VIN	2.3	64.2	0	0.17	0	0.02	0.05	0.06	0.04	0.01

## Sheet: Fig. S1
Data supporting Fig. S1
				mean annual temperature °C	carbon:nitrogen	% gravimetric water content	Climatic moisture deficit	coniferous EcM tree basal area	EcM/AM tree basal area	% root tips colonizaed	% root length colonizaed	% root length colonizaed	mean centered-log ratio abundance	mean centered-log ratio abundance	mean centered-log ratio abundance	mean centered-log ratio abundance	mean centered-log ratio abundance	standard error of the mean	standard error of the mean	standard error of the mean	standard error of the mean	standard error of the mean	standard error of the mean	standard error of the mean	standard error of the mean
SampleID	Site	Plot	Tree_species	MAT	Soil_CN	Soil_moisture	CMD	Coniferous_EcM_trees	EcM_trees	EcM_colonization	AM_colonization	DSE_colonization	EcM_fungi_roots	AM_fungi_roots	DSE_fungi_roots	EcM_fungi_soil	AM_fungi_soil	EcM_fungi_roots_SE	AM_fungi_roots_SE	DSE_fungi_roots_SE	EcM_fungi_soil_SE	AM_fungi_soil_SE	EcM_colonization_SE	AM_colonization_SE	DSE_colonization_SE
Alnus_glutinosa_Asa	ASA	ASA1	Alnus_glutinosa	8.3	20.86	48.298	0.3	20	85	75.554	2.6	18.2	-18.926	-4.275	5.443	4.727	-3.119	15.3296	0.87788	0.495065	0.252228	1.10641	2.35771	1.02949	6.39828
Alnus_glutinosa_Auderød	AUD	AUD1	Alnus_glutinosa	6.3	15.58	69.73	0.2	10	92.5	82.248	0.4	1.6	-2.903	-4.621	3.957	4.528	-4.016	21.9671	1.16365	0.776363	0.981634	0.667243	1.00265	0.399809	1.364
Alnus_glutinosa_Belagaio	BEL	BEL1	Alnus_glutinosa	6.9	19.575	17.075	0.8	5	65	62.202	0	18.2	-41.408	-0.835	4.797	4.717	-0.744	14.0434	3.54909	0.232551	0.334963	0.611788	3.77851	0	8.65179
Alnus_glutinosa_Bozen	BOZ	BOZ1	Alnus_glutinosa	8.3	14.675	45.84	0.3	40	100	75.128	0	3.6	-12.277	-4.482	4.618	3.886	-4.575	19.2445	0.347038	0.290689	0.428878	0.466444	0.787543	0	2.43597
Alnus_glutinosa_Fictelberg	FIC	FIC1	Alnus_glutinosa	8.6	16.24	23.384	0.7	62.5	95	66.772	0.2	14.4	-41.437	-4.087	5.744	3.983	-3.308	12.9929	0.951223	0.388629	0.638621	1.23789	4.07233	0.199904	6.29766
Alnus_glutinosa_Göttingen	GOT	GOT1	Alnus_glutinosa	9	15.1	21.93	0.6	2.5	95	75.53	0.6	2	-81.818	-6.652	5.787	2.995	-5.066	11.6843	0.957037	0.302764	0.475835	0.126561	0.986553	0.63236	0.94854
Alnus_glutinosa_Manziana	MAN	MAN1	Alnus_glutinosa	3	15.5	35.383	0.7	0	97.5	51.29	0	0.8	2.86	-3.752	4.877	0.811	-3.715	13.0188	0.154736	0.61313	1.10685	0.16368	3.98199	0	1.03262
Alnus_glutinosa_Møn	MON	MON1	Alnus_glutinosa	0.9	14.68	63.168	0.4	15	90	77.122	14.8	0.2	-60.394	-5.547	4.356	3.133	-1.684	12.8757	0.979398	0.805879	0.278614	0.343907	1.95969	8.87361	0.199904
Alnus_glutinosa_Munich	MUN	MUN1	Alnus_glutinosa	8.8	12.76	25.05	0.6	0	95	68.214	0	1.4	-71.139	-6.177	5.033	2.398	-2.738	10.0797	0.812587	0.846128	0.321099	1.0277	3.05134	0	1.16633
Alnus_glutinosa_Schorfeide-Chorin	SCH	SCH1	Alnus_glutinosa	4.5	12.525	48.678	0.9	0	100	76.755	9	2.6	-101.625	-4.648	4.746	3.378	-2.301	20.2843	3.80892	0.432008	0.357771	0.827345	3.26332	3.92206	0.965981
Alnus_glutinosa_Siljanfors	SIL	SIL1	Alnus_glutinosa	5.1	16.9	19.798	0.4	22.5	80	66.174	4.2	3	-66.443	-3.988	5.625	4.133	-1.861	6.69792	2.0943	0.324677	0.210638	0.893086	4.78519	3.29239	1.84386
Alnus_glutinosa_Uppsala	UPP	UPP1	Alnus_glutinosa	0.8	17.25	30.093	0.4	70	90	72.33	10	3.2	62.614	12.369	4.546	6.178	-3.834	18.7074	5.28785	0.473599	0.286664	0.559017	2.90823	8.55162	0
Alnus_incana_Apennines	APE	APE1	Alnus_incana	2.1	13	41.556	0.4	0	90	55.654	0.2	1.6	-44.452	-2.701	3.149	3.041	-1.761	17.1918	3.8031	0.736561	0.216899	0.295608	4.33529	0.199904	1.364
Alnus_incana_Bozen	BOZ	BOZ2	Alnus_incana	8.3	17.14	43.008	0.3	75	92.5	65.25	0.4	39	65.241	9.542	4.605	6.482	-2.215	10.527	10.9885	0.422617	0.143108	1.06169	6.67958	0.399809	16.8613
Alnus_incana_Fictelberg	FIC	FIC2	Alnus_incana	6.2	15.68	12.046	0.7	0	100	46.08	0.4	4.2	-61.2	-7.038	5.179	3.691	-4.421	16.4092	0.355535	0.350615	0.321099	0.300528	2.32417	0.399809	2.57684
Alnus_incana_Göttingen	GOT	GOT2	Alnus_incana	8.4	15.74	12.862	0.6	0	95	55.21	3.4	0	-91.201	1.212	3.816	4.071	-2.564	30.9029	3.94532	0.380132	0.360901	0.579589	3.65463	2.22712	0
Alnus_incana_Møn	MON	MON1	Alnus_incana	13.1	17.9	44.833	0.4	15	90	63.7	0	13.2	-5.384	-2.811	5.587	4.029	-5.444	9.4693	0.939149	0.516532	0.337646	0.077368	3.79595	0	5.03965
Alnus_incana_Munich	MUN	MUN1	Alnus_incana	6.6	12.98	26.906	0.6	0	95	68.156	1.4	6.4	-64.002	-5.732	3.652	1.621	-3.336	12.7411	0.981634	0.849706	0.374318	1.03932	2.78212	1.16633	4.10632
Alnus_incana_Piteå	PIT	PIT1	Alnus_incana	6.9	19.025	58.945	0.3	40	95	66.32	0	42.2	84.855	-2.798	6.217	5.902	-4.222	11.5453	1.71104	0.504904	0.391759	0.178885	2.03527	0	10.6678
Alnus_incana_Roveniemi	ROV	ROV1	Alnus_incana	8.8	25.9	44.772	0.3	38	97	59.213	5.29	38.14	79.105	-1.554	5.449	5.103	-1.999	20.4989	2.41227	0.360454	0.314838	1.00847	4.61569	5.08661	11.3158
Alnus_incana_Schorfeide-Chorin	SCH	SCH2	Alnus_incana	15.1	13.78	3.994	0.9	0	100	47.076	3.2	17.6	-132.069	1.396	5.633	-1.56	-4.459	12.3838	6.28111	0.193196	0.547389	1.0031	2.97889	2.05897	8.10306
Alnus_incana_Siljanfors	SIL	SIL1	Alnus_incana	8.6	17.8	31.994	0.4	22.5	80	64.654	2	12.4	-7.218	-7.23	5.973	4.4	-1.486	24.0064	0.699889	0.220029	0.236576	0.807668	2.56745	1.76068	4.15461
Alnus_incana_Sundsvall	SUN	SUN1	Alnus_incana	9.1	19.8	45.068	0.4	25	85	66.252	25	7.2	20.895	28.925	4.058	5.009	-2.062	19.0446	13.7388	0.506693	0.407412	1.28619	1.4843	13.5349	4.10363
Alnus_incana_Svanhovd	SVA	SVA1	Alnus_incana	3	15.14	67.872	0.1	0	95	70.348	10.8	41.4	79.187	-0.181	4.622	6.068	0.702	25.6374	2.72174	0.816165	0.222712	0.188277	1.53439	5.38892	12.8319
Alnus_incana_Vindeln	VIN	VIN1	Alnus_incana	0.9	26.24	31.396	0.5	90	97.5	71.57	2	47.67	89.612	-3.63	5.931	3.108	-2.504	14.0962	2.46996	0.342118	0.561253	0.494171	1.59387	1.22492	4.89296
Betula_pendula_Apennines	APE	APE1	Betula_pendula	9.1	16.2	29.972	0.4	0	90	70.222	NA	NA	105.68	5.749	4.552	5.203	-2.286	37.2645	7.36606	0.305894	0.124773	0.998628	3.21099	NA	NA
Betula_pendula_Asa	ASA	ASA1	Betula_pendula	4.5	22.82	46.286	0.3	20	85	59.384	NA	NA	35.726	-4.735	5.372	5.389	-4.112	12.8332	0.88593	0.376554	0.225396	0.052324	2.4002	NA	NA
Betula_pendula_Auderød	AUD	AUD1	Betula_pendula	5.1	20.425	33.403	0.2	10	92.5	64.08	NA	NA	20.638	-5.135	4.503	4.803	-2.69	6.64157	0.997286	0.183358	0.321994	0.984317	3.76688	NA	NA
Betula_pendula_Belagaio	BEL	BEL1	Betula_pendula	0.8	19.2	24.856	0.8	5	65	50.616	NA	NA	-17.048	10.037	5.71	5.003	-0.58	14.2277	7.32044	0.299186	0.347932	0.953459	5.05172	NA	NA
Betula_pendula_Bozen	BOZ	BOZ3	Betula_pendula	6.1	18.2	48.002	0.3	60	95	72.175	NA	NA	55.887	-4.744	5.641	6.116	-1.113	19.5951	2.32819	0.41412	0.212426	0.965534	2.59921	NA	NA
Betula_pendula_Fictelberg	FIC	FIC3	Betula_pendula	2.3	21.34	37.522	0.7	80	95	72.594	NA	NA	14.125	-6.186	4.45	5.636	-4.341	18.2718	0.609552	0.351063	0.537104	0.23434	2.21326	NA	NA
Betula_pendula_Göttingen	GOT	GOT3	Betula_pendula	6.2	19.08	6.104	0.6	35	85	50.444	NA	NA	8.673	-5.943	6.198	3.661	-0.602	27.2465	0.604186	0.453922	0.476282	0.751319	2.61978	NA	NA
Betula_pendula_Manziana	MAN	MAN1	Betula_pendula	8.4	14.18	34.738	0.7	0	97.5	66.41	NA	NA	-2.072	-1.609	3.404	1.781	-3.836	12.3189	0.239259	2.30136	1.32152	0.232998	2.44984	NA	NA
Betula_pendula_Møn	MON	MON1	Betula_pendula	13.1	21.96	49.384	0.4	15	90	69.066	NA	NA	20.697	-2.43	5.628	4.313	-4.785	7.99573	0.220029	0.486568	0.348827	0.5617	1.15292	NA	NA
Betula_pendula_Munich	MUN	MUN2	Betula_pendula	6.6	17.3	24.088	0.6	45	67.5	70.642	NA	NA	-17.833	22.446	5.037	4.786	0.883	11.9357	16.3998	0.266092	0.16368	0.491488	1.37876	NA	NA
Betula_pendula_Piteå	PIT	PIT1	Betula_pendula	6.2	21.1	49.303	0.3	40	95	68.702	NA	NA	72.035	-5.068	5.322	5.613	-4.374	11.8565	1.03038	0.265198	0.291583	0.145792	0.899347	NA	NA
Betula_pendula_Roveniemi	ROV	ROV1	Betula_pendula	8.5	26.02	38.704	0.3	38	97	67.916	NA	NA	59.89	-4.731	5.866	5.965	-3.393	20.0016	0.58585	0.366715	0.462419	0.658298	1.35327	NA	NA
Betula_pendula_Schorfeide-Chorin	SCH	SCH3	Betula_pendula	15.1	19.6	7.942	0.9	92.5	100	49.468	NA	NA	-3.807	-4.541	3.859	4.416	-5.053	9.64327	0.982528	1.50085	0.275484	0.0563489	1.62875	NA	NA
Betula_pendula_Siljanfors	SIL	SIL1	Betula_pendula	8.6	24.98	33.148	0.4	22.5	80	59.884	NA	NA	37.469	-6.63	6.365	4.411	-0.838	7.62365	1.75621	0.152053	0.451686	1.01473	2.27632	NA	NA
Betula_pendula_Sundsvall	SUN	SUN1	Betula_pendula	9	25.84	57.656	0.4	25	85	67.762	NA	NA	83.874	6.694	5.357	5.629	-2.88	10.078	3.58799	0.476282	0.2889	0.822426	2.11577	NA	NA
Betula_pendula_Svanhovd	SVA	SVA1	Betula_pendula	8.9	18.575	67.51	0.1	0	95	76.798	NA	NA	131.038	-0.414	5.888	6.116	-0.818	19.7324	2.93685	0.510271	0.4575	0.77368	1.72177	NA	NA
Betula_pendula_Uppsala	UPP	UPP1	Betula_pendula	4.5	21.92	36.394	0.4	70	90	70.926	NA	NA	82.275	2.789	4.188	5.176	-4.441	17.5406	9.65668	0.550073	0.13327	0.0639515	1.85594	NA	NA
Betula_pendula_Vindeln	VIN	VIN2	Betula_pendula	6.1	36.5	36.114	0.5	7.5	97.5	60.217	NA	NA	55.108	-4.831	5.939	4.228	-3.992	11.0565	0.637279	0.146239	0.326466	0.456158	1.33493	NA	NA
Sorbus_aucuparia_Apennines	APE	APE1	Sorbus_aucuparia	8.3	14.75	41.112	0.4	0	90	NA	4	9	47.673	24.082	4.218	5.01	-1.488	27.0578	13.9007	0.551414	0.305447	1.26696	NA	2.1909	2.69267
Sorbus_aucuparia_Asa	ASA	ASA1	Sorbus_aucuparia	6.2	25.42	47.048	0.3	20	85	NA	7.8	35.2	-31.822	2.929	6.691	3.796	-0.914	18.5053	5.99713	0.357324	0.325571	1.17438	NA	5.49894	12.8467
Sorbus_aucuparia_Auderød	AUD	AUD1	Sorbus_aucuparia	8.4	20	40.38	0.2	10	92.5	NA	4.2	43.2	10.551	-1.432	5.321	4.277	-2.131	11.9791	2.75752	0.254912	0.266092	1.03262	NA	1.88143	15.5255
Sorbus_aucuparia_Bozen	BOZ	BOZ3	Sorbus_aucuparia	6.6	22.02	29.52	0.3	60	95	NA	1.4	50.6	40.832	-4.861	6.012	6.145	-3.201	20.9345	3.33353	0.201246	0.178438	0.58898	NA	1.50353	11.1535
Sorbus_aucuparia_Fictelberg	FIC	FIC3	Sorbus_aucuparia	6.9	22.5	45.754	0.7	80	95	NA	1.2	29.6	8.572	-4.08	6.948	5.104	-2.895	9.26627	0.641752	0.867594	0.450791	1.16231	NA	0.969559	9.3414
Sorbus_aucuparia_Göttingen	GOT	GOT3	Sorbus_aucuparia	8.8	19.15	6.128	0.6	35	85	NA	1.2	14.6	-83.617	9.836	6.749	2.814	0.43	18.9158	7.99976	0.555439	0.630571	0.622074	NA	0.63236	7.62768
Sorbus_aucuparia_Møn	MON	MON1	Sorbus_aucuparia	8.6	19.56	22.746	0.4	15	90	NA	2.5	35.75	-56.334	9.338	5.724	3.728	0.446	21.9188	7.45281	0.427536	0.216004	0.226737	NA	1.0675	7.71757
Sorbus_aucuparia_Munich	MUN	MUN2	Sorbus_aucuparia	9.1	19.14	27.476	0.6	45	67.5	NA	0.2	24.8	-77.571	34.502	6.079	4.016	0.563	12.9339	8.47783	0.123431	0.516979	0.785307	NA	0.199904	6.07763
Sorbus_aucuparia_Piteå	PIT	PIT1	Sorbus_aucuparia	3	22.475	50.468	0.3	40	95	NA	0	25.4	81.634	-4.069	6.363	5.195	-3.597	12.5712	0.522345	0.410095	0.135059	0.726722	NA	0	7.74932
Sorbus_aucuparia_Roveniemi	ROV	ROV1	Sorbus_aucuparia	0.9	29.78	38.162	0.3	38	97	NA	0	39.4	46.447	-3.743	5.713	5.3	-3.812	23.9563	4.43144	0.336305	0.304552	0.549178	NA	0	6.91079
Sorbus_aucuparia_Schorfeide-Chorin	SCH	SCH4	Sorbus_aucuparia	9.1	20.62	8.112	0.9	90	95	NA	1.6	22	-51.402	-4.23	7.044	1.105	-3.249	15.4217	0.703467	0.0925732	1.0666	1.16276	NA	1.60013	3.033
Sorbus_aucuparia_Siljanfors	SIL	SIL1	Sorbus_aucuparia	4.5	19.68	19.448	0.4	22.5	80	NA	9	20.4	-36.282	-2.019	5.845	3.033	0.148	22.1442	3.01243	0.394442	0.580036	0.320652	NA	5.5137	5.97164
Sorbus_aucuparia_Sundsvall	SUN	SUN1	Sorbus_aucuparia	5.1	19.98	39.634	0.4	25	85	NA	6.4	7.4	22.935	16.486	3.57	4.566	-1.253	24.7327	10.8454	0.49596	0.47181	0.365821	NA	2.03974	5.9466
Sorbus_aucuparia_Svanhovd	SVA	SVA1	Sorbus_aucuparia	0.8	17.075	67.57	0.1	0	95	NA	16.2	19.4	69.033	17.83	5.232	6.212	-0.402	17.3166	6.15321	0.435586	0.275036	0.956143	NA	7.98634	4.42697
Sorbus_aucuparia_Uppsala	UPP	UPP1	Sorbus_aucuparia	6.1	23.96	36.288	0.4	70	90	NA	5.6	21.2	115.018	-2.928	5.524	5.304	-1.628	20.3598	1.79735	0.160997	0.197221	0.757133	NA	3.65508	4.57678
Sorbus_aucuparia_Vindeln	VIN	VIN2	Sorbus_aucuparia	2.3	34.5	37.5	0.5	7.5	97.5	NA	0	48.17	59.647	-5.335	6.436	1.94	-2.334	19.4247	0.619391	0.0992814	0.965087	0.167705	NA	0	10.37
Sorbus_domestica_Manziana	MAN	MAN2	Sorbus_domestica	14.6	15.38	16.384	0.7	0	97.5	NA	0	28	-2.884	0.235	6.563	5.308	-4.096	19.011	4.10945	0.67887	0.421722	0.121642	NA	0	9.52878
Sorbus_tominalis_Belagaio	BEL	BEL1	Sorbus_tominalis	13.1	19.275	15.46	0.8	5	65	NA	9.2	10.33	-105.517	14.067	5.398	5.892	-0.488	14.3565	7.83071	0.0845234	0.282639	0.978056	NA	8.63614	4.13941

## Sheet: Fig. S2
Data supporting Fig. S2
					mean centered-log ratio abundance	standard error of the mean	mean centered-log ratio abundance	standard error of the mean	mean centered-log ratio abundance	standard error of the mean	Shannon H Index	Shannon H Index	% root length colonized	Shannon H Index	relative abundance %	bacteria:fungi
SampleID	Site	Plot	Tree_species	Soil_pH	root_endophyte_roots	root_endophyte_roots_SE	Ascomycete_endophyte_roots_mean	Ascomycete_endophyte_roots_SE	Frankia_roots	Frankia_roots_SE	diversity_N_cycling_genes_roots	diversity_N_cycling_genes_soil	DSE_colonization	Bacterial_functional_gene_diversity_roots	N_fixation_genes_roots	Bacteria_Fungi_SOIL
Alnus_glutinosa_Asa	ASA	ASA1	Alnus_glutinosa	4.14	4.454	3.68772	6.59611	0.569938	4.39933	1.1063	2.45459	2.29984	18.2	8.11908	0.000265254	9.62832
Alnus_glutinosa_Auderød	AUD	AUD1	Alnus_glutinosa	4.8	6.895	3.33353	5.86434	0.672347	5.65307	0.512522	2.63896	2.71763	1.6	8.24801	0.000675907	21.6403
Alnus_glutinosa_Belagaio	BEL	BEL1	Alnus_glutinosa	4.6	13.124	2.71324	6.64432	0.43539	6.86415	1.95516	2.478	2.28313	18.2	8.15192	0.000234462	10.745
Alnus_glutinosa_Bozen	BOZ	BOZ1	Alnus_glutinosa	6.5	-2.466	3.37333	7.15568	0.596865	5.34545	1.28426	2.77631	2.84038	3.6	8.2274	0.000930077	36.1833
Alnus_glutinosa_Fictelberg	FIC	FIC1	Alnus_glutinosa	4	1.585	3.00528	7.71114	0.727359	-1.08411	0.0853957	2.51006	2.25971	14.4	8.13908	5.27126e-05	11
Alnus_glutinosa_Göttingen	GOT	GOT1	Alnus_glutinosa	4.3	9.513	4.25345	7.57532	0.285649	1.9293	0.794278	2.47236	2.36637	2	8.18176	1.565e-05	17.3333
Alnus_glutinosa_Manziana	MAN	MAN1	Alnus_glutinosa	3.1	11.38	3.00706	5.21768	0.730098	1.78163	1.79303	NA	1.93077	0.8	NA	NA	15.5691
Alnus_glutinosa_Møn	MON	MON1	Alnus_glutinosa	4.46	10.89	2.99454	5.80656	0.702455	9.56554	0.402036	2.80887	2.52724	0.2	8.24037	0.00297952	16.1062
Alnus_glutinosa_Munich	MUN	MUN1	Alnus_glutinosa	4.22	9.274	2.21237	8.02056	0.361241	7.5227	1.47583	2.53377	2.41722	1.4	8.18179	0.000296173	13.0349
Alnus_glutinosa_Schorfeide-Chorin	SCH	SCH1	Alnus_glutinosa	4.875	-2.196	1.26159	7.48219	0.311081	8.36423	1.01476	2.56842	2.47739	2.6	8.24795	0.00040933	14.6667
Alnus_glutinosa_Siljanfors	SIL	SIL1	Alnus_glutinosa	4.8	-1.382	3.33532	6.65834	0.28083	4.06362	1.05401	2.60227	2.48517	3	8.18461	0.000246128	18.7304
Alnus_glutinosa_Uppsala	UPP	UPP1	Alnus_glutinosa	6.025	1.12	5.13088	5.27693	0.527986	5.95028	1.33657	2.74161	2.65107	3.2	8.16275	0.000184483	32.4658
Alnus_incana_Apennines	APE	APE1	Alnus_incana	5.4	0.822	3.07504	5.63629	0.448659	9.59997	1.26763	2.72611	2.66901	1.6	8.21472	0.00196499	41.5556
Alnus_incana_Bozen	BOZ	BOZ2	Alnus_incana	5.94	-0.039	1.85728	6.16875	0.214007	8.22504	1.28314	2.56497	2.5198	39	8.16502	0.000441186	15.1866
Alnus_incana_Fictelberg	FIC	FIC2	Alnus_incana	4.62	0.299	1.83268	7.66566	0.136375	5.15297	1.11332	2.58867	2.31547	4.2	8.16056	0.000200116	6.82507
Alnus_incana_Göttingen	GOT	GOT2	Alnus_incana	7.04	-13.254	3.91088	5.93169	0.503568	7.69051	1.30473	2.66915	2.74062	0	8.19911	0.000542181	65.4722
Alnus_incana_Møn	MON	MON1	Alnus_incana	4.033	-0.789	1.49504	7.42743	0.00764968	8.40238	2.13175	NA	2.07151	13.2	NA	NA	7.05618
Alnus_incana_Munich	MUN	MUN1	Alnus_incana	4.52	9.975	3.66447	6.88311	0.587954	9.47909	1.19898	2.69101	2.53446	6.4	8.19726	0.00180164	14.2893
Alnus_incana_Piteå	PIT	PIT1	Alnus_incana	4.15	-1.628	2.62067	7.06234	0.322425	5.42111	1.30454	2.60121	2.53279	42.2	8.11509	0.000496774	9.71628
Alnus_incana_Roveniemi	ROV	ROV1	Alnus_incana	4.733	3.05	5.48999	6.06068	0.39065	5.36902	1.36582	2.45419	2.52312	38.14	8.15918	9.76759e-05	14.696
Alnus_incana_Schorfeide-Chorin	SCH	SCH2	Alnus_incana	4.68	-13.83	1.29021	6.74528	0.307565	5.48428	0.799723	2.46433	2.3125	17.6	8.2576	0	7.94173
Alnus_incana_Siljanfors	SIL	SIL1	Alnus_incana	4.44	-1.188	2.90957	6.54781	0.220667	4.7804	1.51132	2.495	2.4721	12.4	8.13081	0.000237486	17.5983
Alnus_incana_Sundsvall	SUN	SUN1	Alnus_incana	5.96	10.125	5.29546	5.56031	0.216641	9.30457	1.52331	2.83754	2.57484	7.2	8.22259	0.00228932	48.8333
Alnus_incana_Svanhovd	SVA	SVA1	Alnus_incana	5.48	2.52	3.30133	6.14114	0.540079	9.83895	1.90342	NA	2.60364	41.4	NA	NA	12.8977
Alnus_incana_Vindeln	VIN	VIN1	Alnus_incana	4.1	1.539	4.01285	7.2496	0.178902	3.03614	0.86576	2.43322	2.51235	47.67	8.0737	3.44403e-05	0.45243
Betula_pendula_Apennines	APE	APE1	Betula_pendula	5.24	5.614	4.27178	6.09959	0.222304	4.44912	1.10989	2.56871	2.49115	NA	8.12164	1.63568e-05	15.25
Betula_pendula_Asa	ASA	ASA1	Betula_pendula	4.08	-6.704	1.51874	6.65626	0.344001	-0.999766	0.0305563	NA	2.26407	NA	NA	NA	8.27701
Betula_pendula_Auderød	AUD	AUD1	Betula_pendula	4.2	-1.293	4.94663	5.83702	0.128431	3.02413	1.00586	2.37453	2.07218	NA	8.198	1.81992e-05	6.52542
Betula_pendula_Belagaio	BEL	BEL1	Betula_pendula	4.76	2.41	3.87063	6.98894	0.625713	5.3546	1.46467	2.58044	2.37099	NA	8.13126	0.00053373	11.4545
Betula_pendula_Bozen	BOZ	BOZ3	Betula_pendula	5.775	9.659	4.73197	6.2473	0.308437	3.89179	1.07387	2.47054	2.68105	NA	8.1438	7.48649e-05	11.9527
Betula_pendula_Fictelberg	FIC	FIC3	Betula_pendula	3.82	-3.977	3.80087	5.4953	0.406701	-2.32758	0.0916838	NA	2.1217	NA	NA	NA	9.705
Betula_pendula_Göttingen	GOT	GOT3	Betula_pendula	4.46	-5.15	2.28124	7.03504	0.260487	-2.337	0.19402	NA	2.13541	NA	NA	NA	6.03437
Betula_pendula_Manziana	MAN	MAN1	Betula_pendula	3	-0.89	1.5496	5.17159	2.07157	-0.998934	0.286209	2.24982	1.93223	NA	7.99059	0.000245326	20.7962
Betula_pendula_Møn	MON	MON1	Betula_pendula	3.86	-2.231	1.81703	7.27457	0.262498	0.599496	0.0368064	2.48791	2.11166	NA	8.10906	0.000933087	9.1689
Betula_pendula_Munich	MUN	MUN2	Betula_pendula	4.32	-1.286	3.06833	6.35229	0.337946	1.31003	0.830949	2.48701	2.25872	NA	8.13296	0.000111724	10.8341
Betula_pendula_Piteå	PIT	PIT1	Betula_pendula	4.05	-7.924	1.08897	6.03307	0.255429	3.91316	1.82044	2.34706	2.4034	NA	8.14432	5.41691e-05	6.04645
Betula_pendula_Roveniemi	ROV	ROV1	Betula_pendula	4.24	-5.867	1.37384	6.45235	0.290405	0.738181	1.69884	2.39336	2.46968	NA	8.08741	2.99126e-05	11.9534
Betula_pendula_Schorfeide-Chorin	SCH	SCH3	Betula_pendula	4.32	-2.759	1.4928	6.14299	0.441465	-1.12906	0.0794588	NA	2.17521	NA	NA	NA	10.0568
Betula_pendula_Siljanfors	SIL	SIL1	Betula_pendula	4.16	-4.283	1.46284	7.13462	0.304201	3.80654	1.16951	2.37579	2.42686	NA	8.12383	4.47115e-05	9.55078
Betula_pendula_Sundsvall	SUN	SUN1	Betula_pendula	6.46	2.667	2.47399	5.85893	0.410349	4.99733	0.945303	2.66596	2.63979	NA	8.20696	0.000606062	33.3651
Betula_pendula_Svanhovd	SVA	SVA1	Betula_pendula	5	4.597	3.34069	6.92781	0.354393	4.13196	1.28194	2.62764	2.47411	NA	8.12504	0.000529354	6.67442
Betula_pendula_Uppsala	UPP	UPP1	Betula_pendula	4.36	0.347	4.11884	6.27549	0.477968	3.9042	1.17475	2.76927	2.31334	NA	8.1294	0.000765377	7.89112
Betula_pendula_Vindeln	VIN	VIN2	Betula_pendula	3.9	-2.966	3.07594	6.46921	0.161404	0.594994	0.378456	2.22466	2.2671	NA	8.06761	0	2.7212
Sorbus_aucuparia_Apennines	APE	APE1	Sorbus_aucuparia	5	4.235	2.57998	5.74252	0.582494	5.79369	1.57875	2.62032	2.44236	9	8.13177	3.09105e-05	17.1852
Sorbus_aucuparia_Asa	ASA	ASA1	Sorbus_aucuparia	4.08	-0.539	2.97129	7.66047	0.332036	5.89405	1.5358	2.42305	2.24986	35.2	8.15796	7.76679e-05	6.63982
Sorbus_aucuparia_Auderød	AUD	AUD1	Sorbus_aucuparia	4.16	2.698	1.55049	7.03327	0.274538	-1.33141	0.0797287	2.38265	2.06458	43.2	8.1795	1.15398e-05	9.73649
Sorbus_aucuparia_Bozen	BOZ	BOZ3	Sorbus_aucuparia	5.1	-5.058	5.2248	6.82832	0.244502	4.59055	1.13296	2.42728	2.49121	50.6	8.10767	0	7.11429
Sorbus_aucuparia_Fictelberg	FIC	FIC3	Sorbus_aucuparia	3.68	-1.389	2.61262	7.21327	0.968599	-1.10678	0.0646508	2.38143	1.99674	29.6	8.16327	0	13.9308
Sorbus_aucuparia_Göttingen	GOT	GOT3	Sorbus_aucuparia	4.475	-6.554	2.87782	7.40012	0.553429	4.17195	1.16331	2.50736	2.17572	14.6	8.18705	3.35327e-05	8.0738
Sorbus_aucuparia_Møn	MON	MON1	Sorbus_aucuparia	4.38	4.551	2.11845	7.09645	0.140046	5.13422	1.42902	2.38741	2.09923	35.75	8.19833	0	6.49622
Sorbus_aucuparia_Munich	MUN	MUN2	Sorbus_aucuparia	4.02	-3.192	3.34963	7.18343	0.0883542	2.22048	0.726365	2.37961	2.15171	24.8	8.14519	0	17.0485
Sorbus_aucuparia_Piteå	PIT	PIT1	Sorbus_aucuparia	3.825	-5.994	0.690051	7.26878	0.427416	-0.782309	1.41418	NA	2.31578	25.4	NA	NA	5.58696
Sorbus_aucuparia_Roveniemi	ROV	ROV1	Sorbus_aucuparia	4.36	2.83	7.57938	6.16058	0.380815	4.39204	1.29733	2.42652	2.32089	39.4	8.16408	3.23157e-05	6.10698
Sorbus_aucuparia_Schorfeide-Chorin	SCH	SCH4	Sorbus_aucuparia	4.36	-3.919	2.67747	8.22968	0.246705	-0.999347	0.05231	2.33279	2.10046	22	8.15038	0	8.93151
Sorbus_aucuparia_Siljanfors	SIL	SIL1	Sorbus_aucuparia	4.88	1.641	2.11532	6.70102	0.271775	5.59913	1.5965	2.55729	2.4863	20.4	8.10314	0.000156172	20.7849
Sorbus_aucuparia_Sundsvall	SUN	SUN1	Sorbus_aucuparia	6.2	4.255	3.08041	5.98065	0.388825	3.5374	1.16561	2.75459	2.5703	7.4	8.16699	0.000277492	68.2045
Sorbus_aucuparia_Svanhovd	SVA	SVA1	Sorbus_aucuparia	5.35	3.121	7.34817	6.15892	0.161011	4.3326	1.26342	2.6378	2.55397	19.4	8.15639	0.00023475	9.75519
Sorbus_aucuparia_Uppsala	UPP	UPP1	Sorbus_aucuparia	4.24	-3.928	4.07143	6.72848	0.204624	4.69075	1.3876	2.43994	2.31182	21.2	8.12408	4.06378e-05	7.02911
Sorbus_aucuparia_Vindeln	VIN	VIN2	Sorbus_aucuparia	4.06	6.542	5.61924	7.06119	0.176354	5.6347	1.19155	2.288	2.32024	48.17	8.10786	0	1.15791
Sorbus_domestica_Manziana	MAN	MAN2	Sorbus_domestica	4	17.289	7.72472	7.52951	0.526587	5.36108	1.32596	2.30012	1.98894	28	8.13198	0	15.2176
Sorbus_tominalis_Belagaio	BEL	BEL1	Sorbus_tominalis	4.825	1.365	3.35321	6.89226	0.297748	5.06478	0.293575	2.39764	2.32352	10.33	8.17145	1.12253e-05	7.14159

## Sheet: Fig. S3
Data supporting fig.S3
				% root tips colonized	% root length colonized	% root length colonized	Shannon H Index	standard error of the mean	mean centered-log ratio abundance	standard error of the mean	Shannon H Index	Shannon H Index	bacteria:fungi	Shannon H Index	mean centered-log ratio abundance	standard error of the mean	Shannon H Index	standard error of the mean	Shannon H Index
SampleID	Site	Plot	Tree_species	EcM_colonization	AM_colonization	DSE_colonization	Bacteria_diversity_soil	Bacteria_diversity_soil_SE	soil_saprotroph_soil	soil_saprotroph_soil_SE	NOG_diversity_FUN_SOIL	diversity_CAZymes_fungi_soil	Bacteria_Fungi_ROOTS	diveristy_N_cycling_genes_soil	plant_pathogen_roots	plant_pathogen_roots_SE	bacteria_diversity_roots	bacteria_diversity_roots_SE	diveristy_CAZymes_bacteria_roots
Alnus_glutinosa_Asa	ASA	ASA1	Alnus_glutinosa	75.554	2.6	18.2	4.971	0.106437	6.488	0.118064	7.40285	3.26622	0.919216	2.29984	7.24	4.24227	4.01514	0.166229	3.6458
Alnus_glutinosa_Auderød	AUD	AUD1	Alnus_glutinosa	82.248	0.4	1.6	6.331	0.221371	4.742	0.338988	7.30632	2.80017	1.38071	2.71763	2.997	3.08846	5.92993	0.0839581	3.75847
Alnus_glutinosa_Belagaio	BEL	BEL1	Alnus_glutinosa	62.202	0	18.2	5.454	0.157419	5.418	0.168152	7.58751	3.54283	0.657871	2.28313	7.564	9.70722	4.5904	0.197599	3.62028
Alnus_glutinosa_Bozen	BOZ	BOZ1	Alnus_glutinosa	75.128	0	3.6	6.441	0.113145	4.18	0.325571	6.83502	2.33356	2.89559	2.84038	27.105	7.38707	5.82032	0.213825	3.73474
Alnus_glutinosa_Fictelberg	FIC	FIC1	Alnus_glutinosa	66.772	0.2	14.4	4.974	0.153841	5.566	0.334963	7.43621	3.18131	0.862996	2.25971	-4.832	8.59321	3.66331	0.350846	3.63097
Alnus_glutinosa_Göttingen	GOT	GOT1	Alnus_glutinosa	75.53	0.6	2	5.83	0.107331	5.596	0.233893	7.29101	2.98573	1.55727	2.36637	4.547	0.694523	4.6427	0.141626	3.75314
Alnus_glutinosa_Manziana	MAN	MAN1	Alnus_glutinosa	51.29	0	0.8	4.28	0.127456	6.745	0.279508	7.32875	3.0385	NA	1.93077	17.936	1.75487	4.67332	0.437744	NA
Alnus_glutinosa_Møn	MON	MON1	Alnus_glutinosa	77.122	14.8	0.2	5.216	0.201693	5.003	0.126561	7.46468	3.18753	1.0549	2.41722	8.488	8.41745	2.83689	0.251272	3.71282
Alnus_glutinosa_Munich	MUN	MUN1	Alnus_glutinosa	68.214	0	1.4	5.543	0.148922	5.585	0.236576	7.44989	3.11349	1.52626	2.52724	-0.152	7.3996	4.93278	0.159715	3.67724
Alnus_glutinosa_Schorfeide-Chorin	SCH	SCH1	Alnus_glutinosa	76.755	9	2.6	5.857	0.0925732	4.926	0.0554545	7.44516	2.96105	0.668931	2.47739	15.909	10.7796	5.58036	0.169877	3.75547
Alnus_glutinosa_Siljanfors	SIL	SIL1	Alnus_glutinosa	66.174	4.2	3	5.747	0.0809457	5.523	0.227632	7.15416	3.03642	0.688801	2.48517	-1.381	4.44486	5.12167	0.176831	3.69265
Alnus_glutinosa_Uppsala	UPP	UPP1	Alnus_glutinosa	72.33	10	3.2	6.081	0.0787096	5.399	0.235234	6.91743	2.48057	1.17729	2.65107	3.408	6.87725	5.24518	0.303342	3.62859
Alnus_incana_Apennines	APE	APE1	Alnus_incana	55.654	0.2	1.6	6.349	0.0992814	4.289	0.165022	7.02299	2.59417	1.6874	2.66901	4.496	5.77576	5.10833	0.14225	3.70061
Alnus_incana_Bozen	BOZ	BOZ2	Alnus_incana	65.25	0.4	39	6.19	0.204377	4.505	0.189171	7.41531	3.01053	0.666667	2.5198	5.011	4.1564	5.50394	0.103969	3.64172
Alnus_incana_Fictelberg	FIC	FIC2	Alnus_incana	46.08	0.4	4.2	5.382	0.207954	5.212	0.303211	7.75276	3.47059	0.759948	2.31547	-11.448	2.53436	4.70634	0.068213	3.68651
Alnus_incana_Göttingen	GOT	GOT2	Alnus_incana	55.21	3.4	0	6.423	0.122984	4.237	0.318416	6.93781	2.52883	4.14404	2.74062	49.967	6.90677	5.26243	0.103899	3.72646
Alnus_incana_Møn	MON	MON1	Alnus_incana	63.7	0	13.2	5.01	0.115828	4.973	0.0715542	7.33621	3.09664	1.79072	2.53446	-7.174	2.03393	3.55305	0.242108	3.68834
Alnus_incana_Munich	MUN	MUN1	Alnus_incana	68.156	1.4	6.4	5.725	0.122537	5.341	0.134164	7.73423	3.70321	NA	2.07151	22.361	8.78328	5.07282	0.220772	NA
Alnus_incana_Piteå	PIT	PIT1	Alnus_incana	66.32	0	42.2	4.863	0.214663	6.345	0.244179	7.48834	3.42831	0.891358	2.53279	-11.905	6.77842	4.01875	0.132701	3.60999
Alnus_incana_Roveniemi	ROV	ROV1	Alnus_incana	59.213	5.29	38.14	5.325	0.199457	5.795	0.426642	7.37197	3.00541	0.706215	2.52312	-14.657	4.65728	4.93119	0.364666	3.68276
Alnus_incana_Schorfeide-Chorin	SCH	SCH2	Alnus_incana	47.076	3.2	17.6	5.619	0.137295	4.396	0.108226	7.8019	3.57002	1.80518	2.3125	28.279	9.68933	5.10171	0.158123	3.83408
Alnus_incana_Siljanfors	SIL	SIL1	Alnus_incana	64.654	2	12.4	5.439	0.148922	5.313	0.135059	7.18293	2.9856	1.24069	2.4721	-10.436	6.70642	4.67746	0.164673	3.6263
Alnus_incana_Sundsvall	SUN	SUN1	Alnus_incana	66.252	25	7.2	6.117	0.122537	3.986	0.256701	6.94212	2.36647	1.00173	2.57484	-12.963	3.48469	5.72603	0.123285	3.71603
Alnus_incana_Svanhovd	SVA	SVA1	Alnus_incana	70.348	10.8	41.4	6.089	0.0371187	5.706	0.134164	7.29415	3.01901	NA	2.60364	-2.25	12.5461	4.75543	0.0908175	NA
Alnus_incana_Vindeln	VIN	VIN1	Alnus_incana	71.57	2	47.67	5.834	0.0366715	5.622	0.149817	7.94968	4.29315	0.972158	2.51235	-19.163	4.57455	3.74513	0.27953	3.59877
Betula_pendula_Apennines	APE	APE1	Betula_pendula	70.222	NA	NA	4.83	0.0684237	6.358	0.17173	7.15922	2.98621	1.13162	2.49115	-25.339	4.84645	5.02443	0.0920437	3.62306
Betula_pendula_Asa	ASA	ASA1	Betula_pendula	59.384	NA	NA	5.4	0.0393548	5.693	0.174861	7.58877	3.62768	NA	2.26407	-8.41	7.08163	3.87255	0.224379	NA
Betula_pendula_Auderød	AUD	AUD1	Betula_pendula	64.08	NA	NA	5.681	0.185146	5.769	0.153394	7.64104	3.6538	0.821911	2.07218	-4.733	7.00113	4.56676	0.241961	3.67485
Betula_pendula_Belagaio	BEL	BEL1	Betula_pendula	50.616	NA	NA	6.357	0.105542	5.146	0.166811	7.52469	3.37523	1.2739	2.37099	-3.342	7.18538	4.58419	0.156054	3.58693
Betula_pendula_Bozen	BOZ	BOZ3	Betula_pendula	72.175	NA	NA	4.701	0.161891	6.017	0.289794	7.40748	2.97472	2.27875	2.68105	-8.329	5.60806	5.37566	0.222214	3.60874
Betula_pendula_Fictelberg	FIC	FIC3	Betula_pendula	72.594	NA	NA	5.17	0.130139	5.279	0.217793	7.39612	3.30256	NA	2.1217	17.532	8.56325	4.85911	0.150849	NA
Betula_pendula_Göttingen	GOT	GOT3	Betula_pendula	50.444	NA	NA	4.101	0.1203	6.403	0.354193	7.59484	3.52505	NA	2.13541	-9.911	4.48063	4.66696	0.199068	NA
Betula_pendula_Manziana	MAN	MAN1	Betula_pendula	66.41	NA	NA	4.997	0.268328	4.75	0.140425	7.50875	3.16332	9.50485	1.93223	6.202	3.47574	3.64777	0.0800056	3.49341
Betula_pendula_Møn	MON	MON1	Betula_pendula	69.066	NA	NA	5.331	0.112251	5.855	0.0965981	7.16433	3.13182	1.74939	2.25872	-4.885	3.47038	3.45459	0.227074	3.62568
Betula_pendula_Munich	MUN	MUN2	Betula_pendula	70.642	NA	NA	4.837	0.0934676	6.166	0.0939149	7.58394	3.61619	1.05336	2.11166	-11.536	2.47309	5.382	0.123629	3.6391
Betula_pendula_Piteå	PIT	PIT1	Betula_pendula	68.702	NA	NA	4.738	0.232104	6.567	0.186935	7.57767	3.73979	1.05577	2.4034	-19.419	3.15151	3.73409	0.732397	3.59723
Betula_pendula_Roveniemi	ROV	ROV1	Betula_pendula	67.916	NA	NA	5.273	0.10912	5.174	0.0961509	7.30713	3.23774	0.496985	2.46968	-11.995	4.93858	3.95861	0.324564	3.60132
Betula_pendula_Schorfeide-Chorin	SCH	SCH3	Betula_pendula	49.468	NA	NA	5.428	0.107778	5.766	0.131928	7.4607	3.30043	NA	2.17521	10.036	7.93491	3.62991	0.312437	NA
Betula_pendula_Siljanfors	SIL	SIL1	Betula_pendula	59.884	NA	NA	6.14	0.098387	4.474	0.130139	7.52771	3.56127	0.853011	2.42686	-7.531	6.16886	4.61308	0.249087	3.64208
Betula_pendula_Sundsvall	SUN	SUN1	Betula_pendula	67.762	NA	NA	5.506	0.16055	6.281	0.245073	6.84217	2.30685	2.23926	2.63979	-6.028	3.97796	6.14693	0.407658	3.68948
Betula_pendula_Svanhovd	SVA	SVA1	Betula_pendula	76.798	NA	NA	5.499	0.1686	5.966	0.121195	7.59652	3.64726	1.0202	2.47411	-21.81	4.85853	5.15019	0.262843	3.67077
Betula_pendula_Uppsala	UPP	UPP1	Betula_pendula	70.926	NA	NA	4.578	0.0974926	6.259	0.524134	7.61886	3.60206	1.13099	2.31334	-16.66	5.34912	4.75714	0.337179	3.615
Betula_pendula_Vindeln	VIN	VIN2	Betula_pendula	60.217	NA	NA	4.336	0.141767	6.948	0.222265	7.78521	4.07941	0.818743	2.2671	-12.815	1.30273	3.59669	0.181091	3.60172
Sorbus_aucuparia_Apennines	APE	APE1	Sorbus_aucuparia	NA	4	9	5.808	0.0903371	5.249	0.277272	7.20119	2.89984	1.22083	2.44236	-12.552	4.19173	5.00818	0.17125	3.65309
Sorbus_aucuparia_Asa	ASA	ASA1	Sorbus_aucuparia	NA	7.8	35.2	5.176	0.290689	6.752	0.300975	7.63048	3.63322	0.697933	2.24986	-12.217	4.5097	4.53613	0.194573	3.65171
Sorbus_aucuparia_Auderød	AUD	AUD1	Sorbus_aucuparia	NA	4.2	43.2	5.369	0.0782624	5.095	0.237023	7.50832	3.40963	0.810239	2.06458	-12.854	6.6693	4.22959	0.249873	3.70744
Sorbus_aucuparia_Bozen	BOZ	BOZ3	Sorbus_aucuparia	NA	1.4	50.6	5.551	0.161891	5.982	0.358665	7.56037	3.58302	1.48311	2.49121	-3.877	7.6961	4.96584	0.142539	3.61489
Sorbus_aucuparia_Fictelberg	FIC	FIC3	Sorbus_aucuparia	NA	1.2	29.6	4.928	0.131034	5.495	0.241943	7.25341	3.1334	1.09823	1.99674	-7.013	4.68009	3.54594	0.514916	3.6348
Sorbus_aucuparia_Göttingen	GOT	GOT3	Sorbus_aucuparia	NA	1.2	14.6	5.383	0.33228	5.26	0.283981	7.54524	3.45446	1.24065	2.17572	-13.631	3.84425	4.74778	0.311239	3.72258
Sorbus_aucuparia_Møn	MON	MON1	Sorbus_aucuparia	NA	2.5	35.75	5.554	0.0827345	4.858	0.105542	7.02204	2.95236	1.39103	2.15171	-17.925	5.34107	4.8961	0.395354	3.67463
Sorbus_aucuparia_Munich	MUN	MUN2	Sorbus_aucuparia	NA	0.2	24.8	5.101	0.0885483	5.337	0.166363	7.69485	3.62649	1.47291	2.09923	-9.673	6.77707	4.81503	0.268298	3.70387
Sorbus_aucuparia_Piteå	PIT	PIT1	Sorbus_aucuparia	NA	0	25.4	5.233	0.0804984	5.853	0.039802	7.61433	3.67857	NA	2.31578	-10.592	4.40148	4.31067	0.206579	NA
Sorbus_aucuparia_Roveniemi	ROV	ROV1	Sorbus_aucuparia	NA	0	39.4	4.893	0.283533	5.779	0.230762	7.65795	3.68459	1.06552	2.32089	-15.99	4.72034	4.7605	0.38754	3.64222
Sorbus_aucuparia_Schorfeide-Chorin	SCH	SCH4	Sorbus_aucuparia	NA	1.6	22	5.194	0.148922	5.123	0.276825	7.43671	3.21223	0.828912	2.10046	-12.023	4.19218	3.96576	0.166388	3.7266
Sorbus_aucuparia_Siljanfors	SIL	SIL1	Sorbus_aucuparia	NA	9	20.4	5.543	0.358665	5.468	0.258042	7.33033	3.07558	1.37074	2.4863	-18.781	3.2906	5.03675	0.0805852	3.62531
Sorbus_aucuparia_Sundsvall	SUN	SUN1	Sorbus_aucuparia	NA	6.4	7.4	6.073	0.0925732	4.737	0.246862	6.80045	2.3632	0.824194	2.5703	-11.654	5.80841	5.49589	0.140783	3.71135
Sorbus_aucuparia_Svanhovd	SVA	SVA1	Sorbus_aucuparia	NA	16.2	19.4	6.119	0.127009	5.824	0.301422	7.47246	3.28363	1.07378	2.55397	-13.413	3.04687	5.19869	0.124225	3.7389
Sorbus_aucuparia_Uppsala	UPP	UPP1	Sorbus_aucuparia	NA	5.6	21.2	5.319	0.232551	6.386	0.217346	7.63445	3.6575	0.721348	2.31182	-22.63	6.64738	4.4613	0.19752	3.61913
Sorbus_aucuparia_Vindeln	VIN	VIN2	Sorbus_aucuparia	NA	0	48.17	4.812	0.182463	6.581	0.26162	7.91401	4.21519	0.736318	2.32024	-14.757	3.09427	3.96418	0.267737	3.61515
Sorbus_domestica_Manziana	MAN	MAN2	Sorbus_domestica	NA	0	28	5.74	0.100623	6.1	0.164127	7.3661	3.113	1.16709	1.98894	-11.665	2.68865	3.74901	0.182091	3.68269
Sorbus_tominalis_Belagaio	BEL	BEL1	Sorbus_tominalis	NA	9.2	10.33	4.163	0.384604	6.632	0.356876	7.65891	3.63695	1.09108	2.32352	-3.143	9.00733	5.38799	0.225604	3.6502

## Sheet: Fig. S5
Data supporting Fig. S5
				% root tips colonized	% root length colonized	% root length colonized	relative abundance %	relative abundance %	relative abundance %	relative abundance %	relative abundance %	relative abundance %	relative abundance %	relative abundance %	relative abundance %	relative abundance %	relative abundance %	relative abundance %
SampleID	Site	Plot	Tree_species	EcM_colonization	AM_colonization	DSE_colonization	CE_BAC_SOIL	GT_BAC_SOIL	Cellulose_bacteria_SOIL	Glucans_bacteria_SOIL	CBM_BAC_SOIL	Lignin_bacteria_SOIL	Cellulose_fungi_ROOTS	Hemicellulose_fungi_ROOTS	Lignin_fungi_ROOTS	Chitin_fungi_ROOTS	Glucans_fungi_ROOTS	Peptidoglycans_fungi_ROOTS
Alnus_glutinosa_Asa	ASA	ASA1	Alnus_glutinosa	75.554	2.6	18.2	0.121274	0.953782	0.060078	0.00296735	0.171176	0.00138685	0.00743865	0.0112791	0.00378852	0.00505136	0.0020413	0.00036328
Alnus_glutinosa_Auderød	AUD	AUD1	Alnus_glutinosa	82.248	0.4	1.6	0.12708	0.962091	0.0542412	0.00222036	0.239212	0.00170702	0.00347609	0.00532277	0.00223291	0.00232947	0.00101386	0.00015691
Alnus_glutinosa_Belagaio	BEL	BEL1	Alnus_glutinosa	62.202	0	18.2	0.130374	0.968508	0.0619129	0.00354474	0.185293	0.00145355	0.00826479	0.0109318	0.00479475	0.00480061	0.00253805	0.00026377
Alnus_glutinosa_Bozen	BOZ	BOZ1	Alnus_glutinosa	75.128	0	3.6	0.125938	0.956743	0.0508609	0.00220378	0.265639	0.00202335	0.00221624	0.00375751	0.00183358	0.00130211	0.00074406	7.4406e-05
Alnus_glutinosa_Fictelberg	FIC	FIC1	Alnus_glutinosa	66.772	0.2	14.4	0.122761	0.949396	0.0624058	0.00372876	0.176163	0.00125891	0.00380848	0.00674721	0.00199649	0.00299144	0.00113991	0.00033604
Alnus_glutinosa_Göttingen	GOT	GOT1	Alnus_glutinosa	75.53	0.6	2	0.1265	0.953628	0.0587316	0.0028733	0.185376	0.00153927	0.00543576	0.00787716	0.0035056	0.0039751	0.00129373	0.00011998
Alnus_glutinosa_Manziana	MAN	MAN1	Alnus_glutinosa	51.29	0	0.8	0.137613	0.967053	0.0723604	0.00358947	0.184048	0.00114178	NA	NA	NA	NA	NA	NA
Alnus_glutinosa_Møn	MON	MON1	Alnus_glutinosa	77.122	14.8	0.2	0.118999	0.911601	0.0579655	0.0021542	0.189453	0.00115279	0.00383865	0.00672068	0.00218742	0.00316841	0.00163295	0.00011577
Alnus_glutinosa_Munich	MUN	MUN1	Alnus_glutinosa	68.214	0	1.4	0.128164	0.915582	0.0582442	0.00304206	0.187333	0.00125312	0.0032132	0.00516347	0.00238056	0.00239174	0.00099469	0.00019
Alnus_glutinosa_Schorfeide-Chorin	SCH	SCH1	Alnus_glutinosa	76.755	9	2.6	0.126605	0.962373	0.0614287	0.00245465	0.201812	0.00139284	0.00385544	0.00594634	0.00196368	0.0034793	0.00133309	0.00016041
Alnus_glutinosa_Siljanfors	SIL	SIL1	Alnus_glutinosa	66.174	4.2	3	0.130266	0.932893	0.0537389	0.00229857	0.180017	0.0017911	0.00513629	0.00767529	0.00286933	0.00345226	0.001412	0.00024613
Alnus_glutinosa_Uppsala	UPP	UPP1	Alnus_glutinosa	72.33	10	3.2	0.125049	0.934553	0.0464386	0.00173028	0.22974	0.00130563	0.00167401	0.00362817	0.00122989	0.00118889	0.00038946	2.7331e-05
Alnus_incana_Apennines	APE	APE1	Alnus_incana	55.654	0.2	1.6	0.131633	0.945661	0.0541457	0.00218634	0.221104	0.00124163	0.00316447	0.00453876	0.00248939	0.00206143	0.00082578	0.00015069
Alnus_incana_Bozen	BOZ	BOZ2	Alnus_incana	65.25	0.4	39	0.138078	0.965112	0.0650341	0.00346623	0.232963	0.00192333	0.00180367	0.00412639	0.00139493	0.00129761	0.00041523	0
Alnus_incana_Fictelberg	FIC	FIC2	Alnus_incana	46.08	0.4	4.2	0.131325	0.965859	0.0620815	0.00301383	0.195928	0.00131211	0.00680935	0.00977864	0.00371567	0.0042457	0.00198493	0.00029747
Alnus_incana_Göttingen	GOT	GOT2	Alnus_incana	55.21	3.4	0	0.134335	0.955963	0.0591064	0.00226934	0.27123	0.00169214	0.00140861	0.00268964	0.00238666	0.00132356	0.00041992	0.00011163
Alnus_incana_Møn	MON	MON1	Alnus_incana	63.7	0	13.2	0.1278	0.941266	0.0707573	0.00351992	0.180712	0.00095712	NA	NA	NA	NA	NA	NA
Alnus_incana_Munich	MUN	MUN1	Alnus_incana	68.156	1.4	6.4	0.124795	0.914755	0.0560737	0.00282171	0.201286	0.00165946	0.00234672	0.00411968	0.00193935	0.00184181	0.00072295	0.00012049
Alnus_incana_Piteå	PIT	PIT1	Alnus_incana	66.32	0	42.2	0.124591	0.94423	0.0579442	0.00295238	0.188798	0.00107856	0.00302108	0.00635409	0.00152498	0.00225281	0.00089535	5.7764e-05
Alnus_incana_Roveniemi	ROV	ROV1	Alnus_incana	59.213	5.29	38.14	0.123225	0.942621	0.0547981	0.00204332	0.19606	0.00134364	0.0033768	0.00416518	0.00192561	0.0022605	0.00080234	4.1861e-05
Alnus_incana_Schorfeide-Chorin	SCH	SCH2	Alnus_incana	47.076	3.2	17.6	0.144528	1.00759	0.0740506	0.00348379	0.198612	0.00150133	0.0064432	0.00915728	0.00337054	0.00360775	0.001677	0.00020411
Alnus_incana_Siljanfors	SIL	SIL1	Alnus_incana	64.654	2	12.4	0.129759	0.958121	0.0560606	0.00252054	0.176839	0.0010898	0.00362705	0.00610985	0.00309271	0.0026879	0.00107948	9.1756e-05
Alnus_incana_Sundsvall	SUN	SUN1	Alnus_incana	66.252	25	7.2	0.135577	0.979399	0.0563638	0.00189226	0.244332	0.00184174	0.00313614	0.00509842	0.002301	0.00195644	0.00075921	8.1762e-05
Alnus_incana_Svanhovd	SVA	SVA1	Alnus_incana	70.348	10.8	41.4	0.124172	0.947843	0.052731	0.00208417	0.199672	0.00116469	NA	NA	NA	NA	NA	NA
Alnus_incana_Vindeln	VIN	VIN1	Alnus_incana	71.57	2	47.67	0.081743	0.599563	0.0382865	0.00341088	0.141498	0.00075618	0.00189422	0.00460122	0.00131562	0.00166002	0.00070258	3.444e-05
Betula_pendula_Apennines	APE	APE1	Betula_pendula	70.222	NA	NA	0.129372	0.938364	0.0528829	0.00255676	0.192896	0.00163115	0.00248079	0.00429639	0.00306963	0.00235538	0.0007088	6.5427e-05
Betula_pendula_Asa	ASA	ASA1	Betula_pendula	59.384	NA	NA	0.124034	0.958301	0.0552935	0.00325906	0.159289	0.00148474	NA	NA	NA	NA	NA	NA
Betula_pendula_Auderød	AUD	AUD1	Betula_pendula	64.08	NA	NA	0.132286	0.968212	0.0729214	0.0038134	0.176053	0.00125169	0.00353065	0.00632119	0.00203224	0.00293007	0.00116475	0.00018199
Betula_pendula_Belagaio	BEL	BEL1	Betula_pendula	50.616	NA	NA	0.12974	0.996386	0.0600046	0.00351475	0.189966	0.00141892	0.00596205	0.00944577	0.00376093	0.0039678	0.0016467	0.00019446
Betula_pendula_Bozen	BOZ	BOZ3	Betula_pendula	72.175	NA	NA	0.12564	0.943817	0.0511255	0.00330757	0.235951	0.00169428	0.00226636	0.00408354	0.00212344	0.00144285	0.00059892	2.7224e-05
Betula_pendula_Fictelberg	FIC	FIC3	Betula_pendula	72.594	NA	NA	0.121767	0.943261	0.0601415	0.00359605	0.171438	0.0010367	NA	NA	NA	NA	NA	NA
Betula_pendula_Göttingen	GOT	GOT3	Betula_pendula	50.444	NA	NA	0.131164	0.945486	0.0686488	0.00440014	0.179027	0.0011887	NA	NA	NA	NA	NA	NA
Betula_pendula_Manziana	MAN	MAN1	Betula_pendula	66.41	NA	NA	0.140986	0.948974	0.0681758	0.0032564	0.177667	0.00089596	0.00234997	0.00592011	0.00200135	0.00183349	0.00081991	3.8736e-05
Betula_pendula_Møn	MON	MON1	Betula_pendula	69.066	NA	NA	0.12511	0.95794	0.072168	0.00324682	0.168433	0.00111959	0.00498697	0.00777993	0.00262903	0.00436281	0.00126723	6.9351e-05
Betula_pendula_Munich	MUN	MUN2	Betula_pendula	70.642	NA	NA	0.126403	0.936474	0.061845	0.00338801	0.179665	0.00160591	0.00201661	0.00437956	0.00205571	0.00203896	0.00069269	7.8207e-05
Betula_pendula_Piteå	PIT	PIT1	Betula_pendula	68.702	NA	NA	0.118663	0.891054	0.0518688	0.00225217	0.161185	0.00097801	0.0033964	0.00592068	0.00263804	0.00304972	0.00117005	4.3335e-05
Betula_pendula_Roveniemi	ROV	ROV1	Betula_pendula	67.916	NA	NA	0.122955	0.927262	0.0494079	0.00235142	0.164034	0.00151965	0.00397838	0.00690484	0.00387369	0.00393351	0.00165517	7.9767e-05
Betula_pendula_Schorfeide-Chorin	SCH	SCH3	Betula_pendula	49.468	NA	NA	0.13545	0.994875	0.0753991	0.00437653	0.185305	0.0013487	NA	NA	NA	NA	NA	NA
Betula_pendula_Siljanfors	SIL	SIL1	Betula_pendula	59.884	NA	NA	0.125062	0.926845	0.0521832	0.00266846	0.171185	0.00071752	0.00636581	0.0088976	0.0033869	0.00364958	0.00202879	0.00015649
Betula_pendula_Sundsvall	SUN	SUN1	Betula_pendula	67.762	NA	NA	0.134759	0.970868	0.0560015	0.00211236	0.255493	0.00156026	0.0017492	0.00319291	0.0019118	0.00140429	0.00053215	2.4637e-05
Betula_pendula_Svanhovd	SVA	SVA1	Betula_pendula	76.798	NA	NA	0.123245	0.926366	0.0542829	0.00243968	0.176849	0.00091145	0.00489652	0.00764916	0.00280557	0.00298026	0.00148748	0.00011646
Betula_pendula_Uppsala	UPP	UPP1	Betula_pendula	70.926	NA	NA	0.13139	0.960239	0.0595924	0.00284646	0.175527	0.00107821	0.00226669	0.00408005	0.00224903	0.00188989	0.00072416	0.00015896
Betula_pendula_Vindeln	VIN	VIN2	Betula_pendula	60.217	NA	NA	0.13285	0.920411	0.0551317	0.00299787	0.145192	0.00111611	0.00597342	0.0100973	0.0035575	0.00474334	0.00211503	0.00015929
Sorbus_aucuparia_Apennines	APE	APE1	Sorbus_aucuparia	NA	4	9	0.131538	0.942739	0.0556027	0.00270061	0.191042	0.00094781	0.00686212	0.00946479	0.00323942	0.00388236	0.00170626	0.00016692
Sorbus_aucuparia_Asa	ASA	ASA1	Sorbus_aucuparia	NA	7.8	35.2	0.122151	0.947956	0.0609847	0.00303559	0.168739	0.00137416	0.0102133	0.0159918	0.00432222	0.00631051	0.00314943	0.00019417
Sorbus_aucuparia_Auderød	AUD	AUD1	Sorbus_aucuparia	NA	4.2	43.2	0.131709	0.972739	0.0731409	0.00410993	0.177056	0.00078486	0.00617379	0.00887987	0.00330038	0.00392353	0.00185214	0.00016156
Sorbus_aucuparia_Bozen	BOZ	BOZ3	Sorbus_aucuparia	NA	1.4	50.6	0.131593	0.931636	0.0602653	0.00407265	0.201955	0.00150787	0.00117564	0.00399286	0.00060932	0.00113979	0.00037993	8.6022e-05
Sorbus_aucuparia_Fictelberg	FIC	FIC3	Sorbus_aucuparia	NA	1.2	29.6	0.123149	0.978167	0.0648357	0.00278233	0.171968	0.00106168	0.00823656	0.011892	0.00303827	0.00469191	0.00199386	0.00018198
Sorbus_aucuparia_Göttingen	GOT	GOT3	Sorbus_aucuparia	NA	1.2	14.6	0.130553	0.960313	0.0661082	0.00366945	0.182338	0.00136659	0.00881909	0.012454	0.00336668	0.00496283	0.00187783	0.00018778
Sorbus_aucuparia_Møn	MON	MON1	Sorbus_aucuparia	NA	2.5	35.75	0.136986	0.99328	0.0768935	0.00448298	0.193255	0.0010354	0.00717046	0.0108267	0.00323617	0.00424193	0.00175712	0.00021298
Sorbus_aucuparia_Munich	MUN	MUN2	Sorbus_aucuparia	NA	0.2	24.8	0.12596	0.95194	0.0640213	0.00368514	0.180908	0.00163148	0.00464759	0.0070014	0.00269008	0.00366283	0.00150116	0.0001321
Sorbus_aucuparia_Piteå	PIT	PIT1	Sorbus_aucuparia	NA	0	25.4	0.124963	0.92389	0.0532528	0.00239877	0.168426	0.00122532	NA	NA	NA	NA	NA	NA
Sorbus_aucuparia_Roveniemi	ROV	ROV1	Sorbus_aucuparia	NA	0	39.4	0.123859	0.918975	0.0541637	0.00290933	0.166934	0.00110776	0.00486028	0.00774284	0.00288902	0.00316694	0.00132494	6.4631e-05
Sorbus_aucuparia_Schorfeide-Chorin	SCH	SCH4	Sorbus_aucuparia	NA	1.6	22	0.138904	1.03286	0.0770672	0.00446511	0.184904	0.0014337	0.0069556	0.00862357	0.00208066	0.00475457	0.00177974	0.00011177
Sorbus_aucuparia_Siljanfors	SIL	SIL1	Sorbus_aucuparia	NA	9	20.4	0.133979	0.912778	0.0536667	0.00241483	0.187837	0.00148447	0.00833569	0.0125523	0.00458105	0.00448995	0.00202373	0.00026029
Sorbus_aucuparia_Sundsvall	SUN	SUN1	Sorbus_aucuparia	NA	6.4	7.4	0.134892	0.969356	0.0537194	0.00194979	0.237289	0.00178266	0.00277492	0.00475816	0.00209751	0.00164046	0.00075902	8.9777e-05
Sorbus_aucuparia_Svanhovd	SVA	SVA1	Sorbus_aucuparia	NA	16.2	19.4	0.123391	0.924798	0.0512003	0.0019866	0.194154	0.00113135	0.00482825	0.00810841	0.00290583	0.00355932	0.0011801	0.00015227
Sorbus_aucuparia_Uppsala	UPP	UPP1	Sorbus_aucuparia	NA	5.6	21.2	0.125434	0.913898	0.0569373	0.00302489	0.171685	0.00124467	0.00281562	0.00474882	0.00108561	0.00200867	0.00086501	7.547e-05
Sorbus_aucuparia_Vindeln	VIN	VIN2	Sorbus_aucuparia	NA	0	48.17	0.105911	0.783612	0.0498258	0.00326981	0.156084	0.00085416	0.0066318	0.0111871	0.00296297	0.00465375	0.00201088	0.00015595
Sorbus_domestica_Manziana	MAN	MAN2	Sorbus_domestica	NA	0	28	0.136201	1.03215	0.0785789	0.00430332	0.188389	0.00103526	0.00541618	0.00767925	0.00254595	0.00384997	0.00126953	0.00017249
Sorbus_tominalis_Belagaio	BEL	BEL1	Sorbus_tominalis	NA	9.2	10.33	0.125597	0.968975	0.0543046	0.00304344	0.175862	0.00139721	0.00730206	0.0113544	0.00468095	0.0055453	0.00255937	0.00033676

## Sheet: Fig. S6
Data supporting Fig. S6
				% root length colonized	% root length colonized	relative abundance %	relative abundance %	relative abundance %	relative abundance %	relative abundance %	relative abundance %	relative abundance %	relative abundance %	relative abundance %	relative abundance %	relative abundance %	relative abundance %	relative abundance %	relative abundance %
SampleID	Site	Plot	Tree_species	AM_colonization	DSE_colonization	assimilatory_nitrate_reduction_roots	denitrification_roots	dissimilatory_nitrate_reduction_roots	N_fixation_roots	nitrification_roots	hydroxylamine_reduction_roots	organic_N_synthesis_roots	organic_N_degradation_roots	organic_N_degradation_soil	assimilatory_nitrate_reduction_soil	dissimilatory_nitrate_reduction_soil	denitrification_soil	nitrification_soil	hydroxylamine_reduction_soil
Alnus_glutinosa_Asa	ASA	ASA1	Alnus_glutinosa	2.6	18.2	0.00884565	0.00269291	0.00606625	0.000265254	0.000276787	0.000115328	0.0400418	0.00691967	0.0121505	0.00567233	0.00501014	0.00331719	0.00116195	0.00099953
Alnus_glutinosa_Auderød	AUD	AUD1	Alnus_glutinosa	0.4	1.6	0.0083221	0.00762206	0.00952305	0.000675907	0.000537105	0.000162942	0.0552252	0.00891352	0.019773	0.00940716	0.0124872	0.0114729	0.00248631	0.00082877
Alnus_glutinosa_Belagaio	BEL	BEL1	Alnus_glutinosa	0	18.2	0.00647115	0.00173502	0.00447236	0.000234462	0.000146539	9.37848e-05	0.0353745	0.00526954	0.0102365	0.00647926	0.00455947	0.00149468	0.000315392	0.000219403
Alnus_glutinosa_Bozen	BOZ	BOZ1	Alnus_glutinosa	0	3.6	0.00937517	0.00764257	0.0123833	0.000930077	0.00115329	0.000255107	0.0523022	0.00813153	0.0201691	0.00947239	0.0153169	0.0112831	0.00378895	0.00146274
Alnus_glutinosa_Fictelberg	FIC	FIC1	Alnus_glutinosa	0.2	14.4	0.00492204	0.00216781	0.00338678	5.27126e-05	0.00014496	7.24798e-05	0.019273	0.00295849	0.0114501	0.00808098	0.00708584	0.00553919	0.00137281	0.00109106
Alnus_glutinosa_Göttingen	GOT	GOT1	Alnus_glutinosa	0.6	2	0.0126556	0.00549314	0.00802844	1.565e-05	0.000506016	0.000271266	0.0417176	0.00835709	0.0131351	0.00870883	0.00924244	0.00751162	0.00170346	0.00088936
Alnus_glutinosa_Manziana	MAN	MAN1	Alnus_glutinosa	0	0.8	NA	NA	NA	NA	NA	NA	NA	NA	0.00904149	0.00652956	0.00589446	0.00429596	0.00067794	9.277e-05
Alnus_glutinosa_Møn	MON	MON1	Alnus_glutinosa	14.8	0.2	0.00976113	0.00759808	0.00864609	0.00297952	0.00113941	0.000609309	0.0463867	0.0109493	0.0169367	0.00718455	0.00830823	0.00897197	0.00136238	0.000401724
Alnus_glutinosa_Munich	MUN	MUN1	Alnus_glutinosa	0	1.4	0.00964519	0.00520818	0.00727021	0.000296173	0.000357643	0.000106175	0.0343449	0.00643758	0.0139745	0.00877617	0.00865085	0.0072897	0.00137411	0.00080805
Alnus_glutinosa_Schorfeide-Chorin	SCH	SCH1	Alnus_glutinosa	9	2.6	0.00653268	0.00455241	0.00515534	0.00040933	0.000514428	0.000237854	0.0302019	0.00553148	0.0162207	0.00889422	0.0105119	0.00943761	0.00169264	0.00065582
Alnus_glutinosa_Siljanfors	SIL	SIL1	Alnus_glutinosa	4.2	3	0.00788256	0.00383441	0.00571923	0.000246128	0.000433962	0.000317375	0.0336871	0.0048513	0.0126989	0.0064181	0.00539121	0.00367175	0.000770176	0.00057315
Alnus_glutinosa_Uppsala	UPP	UPP1	Alnus_glutinosa	10	3.2	0.00277408	0.00238462	0.00319088	0.000184483	0.000273308	0.000177651	0.0182297	0.00314305	0.0226077	0.00585633	0.00892392	0.00968448	0.00202816	0.00091267
Alnus_incana_Apennines	APE	APE1	Alnus_incana	0.2	1.6	0.00899314	0.00666649	0.0087882	0.00196499	0.000464123	0.000253158	0.0532235	0.00875806	0.0157565	0.00707188	0.00922449	0.0086779	0.00178147	0.00080301
Alnus_incana_Bozen	BOZ	BOZ2	Alnus_incana	0.4	39	0.00223188	0.00088886	0.00239408	0.000441186	3.89282e-05	1.94641e-05	0.0211121	0.00310128	0.0133154	0.00538252	0.00690427	0.00274762	0.000387486	0.00017613
Alnus_incana_Fictelberg	FIC	FIC2	Alnus_incana	0.4	4.2	0.0111686	0.00641453	0.00903226	0.000200116	0.000530037	0.000373189	0.0451234	0.00667414	0.0129377	0.00778096	0.00690431	0.00602767	0.00076205	0.000435455
Alnus_incana_Göttingen	GOT	GOT2	Alnus_incana	3.4	0	0.0118961	0.00855264	0.0127731	0.000542181	0.000595336	0.000138203	0.0690218	0.00929681	0.0192647	0.0117857	0.0128662	0.0100986	0.00183026	0.00093239
Alnus_incana_Møn	MON	MON1	Alnus_incana	0	13.2	NA	NA	NA	NA	NA	NA	NA	NA	0.0114917	0.00531451	0.00547193	0.00431961	0.000566708	6.2968e-05
Alnus_incana_Munich	MUN	MUN1	Alnus_incana	1.4	6.4	0.0103107	0.00648361	0.00794673	0.00180164	0.00047623	0.000189344	0.044714	0.00733853	0.0136486	0.00864536	0.00884425	0.0080052	0.00156003	0.00090743
Alnus_incana_Piteå	PIT	PIT1	Alnus_incana	0	42.2	0.00278425	0.000993549	0.00244921	0.000496774	0.000132858	7.50938e-05	0.0161278	0.00311928	0.0147172	0.00648132	0.00540773	0.00303191	0.00097915	0.00074057
Alnus_incana_Roveniemi	ROV	ROV1	Alnus_incana	5.29	38.14	0.00276981	0.000865129	0.00276981	9.76759e-05	6.27916e-05	4.18611e-05	0.0247329	0.0040396	0.0168605	0.00523833	0.00614855	0.00487922	0.00126934	0.00079256
Alnus_incana_Schorfeide-Chorin	SCH	SCH2	Alnus_incana	3.2	17.6	0.0130464	0.00611221	0.00942759	0	0.000490963	0.000126878	0.0581708	0.00762923	0.0119037	0.0104202	0.0107231	0.00878074	0.00174633	0.0008598
Alnus_incana_Siljanfors	SIL	SIL1	Alnus_incana	2	12.4	0.00764272	0.00271489	0.00620161	0.000237486	0.000161922	3.23844e-05	0.0423966	0.00804752	0.0140091	0.00641093	0.00583255	0.00340335	0.00127855	0.00103501
Alnus_incana_Sundsvall	SUN	SUN1	Alnus_incana	25	7.2	0.00648836	0.00555395	0.00735854	0.00228932	0.000484729	0.000186884	0.0411903	0.00756294	0.0205072	0.00754151	0.00857491	0.00814317	0.00110688	0.000445509
Alnus_incana_Svanhovd	SVA	SVA1	Alnus_incana	10.8	41.4	NA	NA	NA	NA	NA	NA	NA	NA	0.0191526	0.00477453	0.00605501	0.00620485	0.00139626	0.00079689
Alnus_incana_Vindeln	VIN	VIN1	Alnus_incana	2	47.67	0.0020182	0.000516604	0.00135006	3.44403e-05	1.37761e-05	1.37761e-05	0.0122056	0.00263124	0.00781927	0.00394718	0.0032178	0.00120132	0.000230609	0.000187705
Betula_pendula_Apennines	APE	APE1	Betula_pendula	NA	NA	0.00775859	0.00287335	0.00654273	1.63568e-05	0.000223543	0.000147211	0.045761	0.00812934	0.012266	0.00674467	0.00621389	0.00341117	0.000705542	0.00049841
Betula_pendula_Asa	ASA	ASA1	Betula_pendula	NA	NA	NA	NA	NA	NA	NA	NA	NA	NA	0.0111514	0.00661289	0.00507023	0.00219552	0.000515975	0.00040541
Betula_pendula_Auderød	AUD	AUD1	Betula_pendula	NA	NA	0.00397956	0.000782566	0.00251756	1.81992e-05	4.24648e-05	1.21328e-05	0.0241807	0.00461047	0.0103582	0.00573336	0.00481053	0.00278449	0.000418999	0.000217456
Betula_pendula_Belagaio	BEL	BEL1	Betula_pendula	NA	NA	0.00777425	0.00213492	0.00594964	0.00053373	0.000153085	4.96493e-05	0.0411344	0.00700055	0.0132779	0.00605318	0.00523306	0.00222601	0.000410056	0.000227808
Betula_pendula_Bozen	BOZ	BOZ3	Betula_pendula	NA	NA	0.00406312	0.00148369	0.00433536	7.48649e-05	7.48649e-05	2.72236e-05	0.0369424	0.00630907	0.0164838	0.00577811	0.00996995	0.00612912	0.00155928	0.000614261
Betula_pendula_Fictelberg	FIC	FIC3	Betula_pendula	NA	NA	NA	NA	NA	NA	NA	NA	NA	NA	0.00975794	0.00447077	0.00503449	0.00248161	0.00086176	0.0006285
Betula_pendula_Göttingen	GOT	GOT3	Betula_pendula	NA	NA	NA	NA	NA	NA	NA	NA	NA	NA	0.0087149	0.0068235	0.0053787	0.0029422	0.000880031	0.00069614
Betula_pendula_Manziana	MAN	MAN1	Betula_pendula	NA	NA	0.0220277	0.00537135	0.00786981	0.000245326	0.000529388	0.000180767	0.0848377	0.00819906	0.00911074	0.00678269	0.00578236	0.0046777	0.000536133	9.3555e-05
Betula_pendula_Møn	MON	MON1	Betula_pendula	NA	NA	0.00416106	0.00165182	0.00284339	0.000933087	0.000138702	7.56557e-05	0.0351862	0.0071999	0.0120865	0.00394911	0.00455471	0.00313486	0.000381688	1.0178e-05
Betula_pendula_Munich	MUN	MUN2	Betula_pendula	NA	NA	0.0059828	0.00192723	0.00472591	0.000111724	0.000128482	5.58618e-05	0.0305396	0.00467005	0.00944413	0.00717875	0.00562319	0.00325208	0.00107732	0.00087595
Betula_pendula_Piteå	PIT	PIT1	Betula_pendula	NA	NA	0.0051569	0.000758367	0.00351557	5.41691e-05	0.000124589	0.000102921	0.0369596	0.00924125	0.0139194	0.00548924	0.00433215	0.00194912	0.000427015	0.00030993
Betula_pendula_Roveniemi	ROV	ROV1	Betula_pendula	NA	NA	0.00552885	0.000997088	0.00475113	2.99126e-05	4.98544e-05	2.49272e-05	0.0412446	0.00869461	0.0120694	0.00671733	0.00494148	0.00131258	0.00108446	0.00105638
Betula_pendula_Schorfeide-Chorin	SCH	SCH3	Betula_pendula	NA	NA	NA	NA	NA	NA	NA	NA	NA	NA	0.0102029	0.00762015	0.00686489	0.0044642	0.0006339	0.000263
Betula_pendula_Siljanfors	SIL	SIL1	Betula_pendula	NA	NA	0.00615902	0.000871875	0.00440409	4.47115e-05	5.58894e-05	2.23558e-05	0.0375745	0.00718179	0.0130755	0.00560377	0.00441778	0.0020814	0.00085984	0.00080647
Betula_pendula_Sundsvall	SUN	SUN1	Betula_pendula	NA	NA	0.00642031	0.00573541	0.00820401	0.000606062	0.000339986	7.391e-05	0.0517321	0.00875094	0.0191432	0.0071532	0.00926555	0.00735724	0.000894155	0.000294053
Betula_pendula_Svanhovd	SVA	SVA1	Betula_pendula	NA	NA	0.00583877	0.00300673	0.00510826	0.000529354	0.000502886	0.000449951	0.035345	0.00735802	0.0166803	0.00518774	0.00559892	0.00470803	0.00087719	0.0005688
Betula_pendula_Uppsala	UPP	UPP1	Betula_pendula	NA	NA	0.00610536	0.00637618	0.00788339	0.000765377	0.000706502	0.000353251	0.0424313	0.00789516	0.0128468	0.00538564	0.0044422	0.00212945	0.000458239	0.000301899
Betula_pendula_Vindeln	VIN	VIN2	Betula_pendula	NA	NA	0.01023	0.00017699	0.00330972	0	2.65485e-05	8.84951e-06	0.0415131	0.00517696	0.00906371	0.00968377	0.00411398	0.000431347	0.000113229	8.6269e-05
Sorbus_aucuparia_Apennines	APE	APE1	Sorbus_aucuparia	4	9	0.00869202	0.00413582	0.00725778	3.09105e-05	0.00026583	0.000166917	0.0407524	0.00621919	0.0124708	0.00617374	0.00604392	0.00390809	0.00077902	0.00051935
Sorbus_aucuparia_Asa	ASA	ASA1	Sorbus_aucuparia	7.8	35.2	0.00456299	0.000990265	0.0032737	7.76679e-05	0.000120385	5.04841e-05	0.0303099	0.00511443	0.0110268	0.00541044	0.00481672	0.00224557	0.000727774	0.00059371
Sorbus_aucuparia_Auderød	AUD	AUD1	Sorbus_aucuparia	4.2	43.2	0.00653729	0.00137324	0.00437935	1.15398e-05	8.65485e-05	2.88495e-05	0.0342443	0.00626034	0.0102616	0.00584406	0.00537208	0.00329856	0.000450771	0.000169701
Sorbus_aucuparia_Bozen	BOZ	BOZ3	Sorbus_aucuparia	1.4	50.6	0.000573481	5.01796e-05	0.000587818	0	7.16851e-06	0	0.00420791	0.000824378	0.0120559	0.0063274	0.00629217	0.0021702	0.000246614	0.000147969
Sorbus_aucuparia_Fictelberg	FIC	FIC3	Sorbus_aucuparia	1.2	29.6	0.00422509	0.000759567	0.00277717	0	0.000134507	9.49459e-05	0.0211888	0.00359212	0.010391	0.00419181	0.00461282	0.00250166	0.000573551	0.00034779
Sorbus_aucuparia_Göttingen	GOT	GOT3	Sorbus_aucuparia	1.2	14.6	0.00602247	0.00206561	0.0037959	3.35327e-05	0.000134131	8.71849e-05	0.0269066	0.00496954	0.00918235	0.00617002	0.00583274	0.00402417	0.000924635	0.00058735
Sorbus_aucuparia_Møn	MON	MON1	Sorbus_aucuparia	2.5	35.75	0.00753727	0.00179262	0.00503471	0	7.09947e-05	1.77487e-05	0.0391891	0.00704031	0.0113166	0.00606126	0.00502026	0.00254091	0.000397369	0.000139918
Sorbus_aucuparia_Munich	MUN	MUN2	Sorbus_aucuparia	0.2	24.8	0.0075178	0.00156721	0.00536214	0	0.000102079	2.40185e-05	0.0373488	0.00727161	0.00937386	0.00665473	0.00575312	0.00360644	0.000729873	0.00057245
Sorbus_aucuparia_Piteå	PIT	PIT1	Sorbus_aucuparia	0	25.4	NA	NA	NA	NA	NA	NA	NA	NA	0.0143473	0.00552367	0.00433076	0.00102434	0.000123181	5.18662e-05
Sorbus_aucuparia_Roveniemi	ROV	ROV1	Sorbus_aucuparia	0	39.4	0.00360643	0.00105349	0.00317986	3.23157e-05	7.10945e-05	4.5242e-05	0.0309584	0.00619169	0.0120163	0.00492662	0.00366727	0.00110776	0.000338165	0.000309013
Sorbus_aucuparia_Schorfeide-Chorin	SCH	SCH4	Sorbus_aucuparia	1.6	22	0.0038776	0.00109192	0.00179694	0	0.000137564	9.45755e-05	0.0146076	0.00280288	0.0103335	0.0083531	0.00764839	0.00501794	0.00088694	0.00036449
Sorbus_aucuparia_Siljanfors	SIL	SIL1	Sorbus_aucuparia	9	20.4	0.00817952	0.00333167	0.00576536	0.000156172	0.000221244	0.000143158	0.0396742	0.00704076	0.0138801	0.00623204	0.00559583	0.00310576	0.000773021	0.00060884
Sorbus_aucuparia_Sundsvall	SUN	SUN1	Sorbus_aucuparia	6.4	7.4	0.00554167	0.00532947	0.00702706	0.000277492	0.000383591	0.000204038	0.032287	0.0053866	0.0203391	0.00755404	0.0084955	0.00795513	0.00111973	0.000479093
Sorbus_aucuparia_Svanhovd	SVA	SVA1	Sorbus_aucuparia	16.2	19.4	0.00545002	0.00336899	0.0052914	0.00023475	0.000450467	0.000412399	0.034889	0.0061162	0.0181891	0.00514494	0.00593959	0.00577123	0.00123236	0.00084178
Sorbus_aucuparia_Uppsala	UPP	UPP1	Sorbus_aucuparia	5.6	21.2	0.00132944	0.000243827	0.0011843	4.06378e-05	5.8054e-06	0	0.00916673	0.00173001	0.0121888	0.00482494	0.00396211	0.00161657	0.000495886	0.000401668
Sorbus_aucuparia_Vindeln	VIN	VIN2	Sorbus_aucuparia	0	48.17	0.00564688	0.000254438	0.00250334	0	1.64153e-05	1.64153e-05	0.0272905	0.00397251	0.00777193	0.0045288	0.00334098	0.00113442	0.000275821	0.000226885
Sorbus_domestica_Manziana	MAN	MAN2	Sorbus_domestica	0	28	0.0107013	0.00223547	0.00611304	0	0.000275984	2.06988e-05	0.0397555	0.0051678	0.0108115	0.00729157	0.0055904	0.00325127	0.000693912	0.000324576
Sorbus_tominalis_Belagaio	BEL	BEL1	Sorbus_tominalis	9.2	10.33	0.0065219	0.000774546	0.00395692	1.12253e-05	2.80633e-05	1.12253e-05	0.0347311	0.00576419	0.011904	0.00666098	0.00438531	0.00118279	0.000221341	0.000179839

## Sheet: Fig. S7
Data supporting Fig. S7
				% root tips colonized	% root length colonized	relative abundance %	relative abundance %	relative abundance %	relative abundance %	relative abundance %
SampleID	Site	Plot	Tree_species	EcM_colonization	DSE_colonization	Inorganic_P_mobilization_SOIL	P_starvation_response_regulation_SOIL	Organic_P_mineralization_ROOTS	Inorganic_p_solubilization_ROOTS	P_starvation_response_regulation_ROOTS
Alnus_glutinosa_Asa	ASA	ASA1	Alnus_glutinosa	75.554	18.2	0.0194346	0.0289114	0.0239132	0.0148081	0.0280939
Alnus_glutinosa_Auderød	AUD	AUD1	Alnus_glutinosa	82.248	1.6	0.0154807	0.0371215	0.0262457	0.015045	0.0306331
Alnus_glutinosa_Belagaio	BEL	BEL1	Alnus_glutinosa	62.202	18.2	0.0188413	0.0282276	0.0177253	0.0127254	0.0205272
Alnus_glutinosa_Bozen	BOZ	BOZ1	Alnus_glutinosa	75.128	3.6	0.0149496	0.0370776	0.0271689	0.013526	0.0282105
Alnus_glutinosa_Fictelberg	FIC	FIC1	Alnus_glutinosa	66.772	14.4	0.0181283	0.0300219	0.010615	0.00676039	0.0117022
Alnus_glutinosa_Göttingen	GOT	GOT1	Alnus_glutinosa	75.53	2	0.0167472	0.0305596	0.0196199	0.01541	0.0323642
Alnus_glutinosa_Manziana	MAN	MAN1	Alnus_glutinosa	51.29	0.8	0.0184255	0.0203094	NA	NA	NA
Alnus_glutinosa_Møn	MON	MON1	Alnus_glutinosa	77.122	0.2	0.0167911	0.0303102	0.0213685	0.0148854	0.0310869
Alnus_glutinosa_Munich	MUN	MUN1	Alnus_glutinosa	68.214	1.4	0.0166881	0.0294267	0.018508	0.0114893	0.0232915
Alnus_glutinosa_Schorfeide-Chorin	SCH	SCH1	Alnus_glutinosa	76.755	2.6	0.0160271	0.0344401	0.0104877	0.00983498	0.0169263
Alnus_glutinosa_Siljanfors	SIL	SIL1	Alnus_glutinosa	66.174	3	0.0170274	0.0321323	0.0187122	0.0122675	0.0214455
Alnus_glutinosa_Uppsala	UPP	UPP1	Alnus_glutinosa	72.33	3.2	0.0150591	0.0323112	0.00964096	0.00522019	0.010987
Alnus_incana_Apennines	APE	APE1	Alnus_incana	55.654	1.6	0.01494	0.0329639	0.0259186	0.0154547	0.0291433
Alnus_incana_Bozen	BOZ	BOZ2	Alnus_incana	65.25	39	0.015901	0.0348525	0.0112502	0.00543048	0.0102381
Alnus_incana_Fictelberg	FIC	FIC2	Alnus_incana	46.08	4.2	0.0169313	0.0307686	0.0260367	0.0146247	0.0282758
Alnus_incana_Göttingen	GOT	GOT2	Alnus_incana	55.21	0	0.0157078	0.0331817	0.0399141	0.0156116	0.0336099
Alnus_incana_Møn	MON	MON1	Alnus_incana	63.7	13.2	0.018733	0.0263522	NA	NA	NA
Alnus_incana_Munich	MUN	MUN1	Alnus_incana	68.156	6.4	0.0167314	0.0309083	0.0228189	0.0135926	0.0261984
Alnus_incana_Piteå	PIT	PIT1	Alnus_incana	66.32	42.2	0.016755	0.0329186	0.00881486	0.00585732	0.0118879
Alnus_incana_Roveniemi	ROV	ROV1	Alnus_incana	59.213	38.14	0.015523	0.0331699	0.0124607	0.00763267	0.0145398
Alnus_incana_Schorfeide-Chorin	SCH	SCH2	Alnus_incana	47.076	17.6	0.0190628	0.0297904	0.0255687	0.0160308	0.028851
Alnus_incana_Siljanfors	SIL	SIL1	Alnus_incana	64.654	12.4	0.0188249	0.0332114	0.0224154	0.0155121	0.0288113
Alnus_incana_Sundsvall	SUN	SUN1	Alnus_incana	66.252	7.2	0.0151427	0.0360449	0.02228	0.0108042	0.0213398
Alnus_incana_Svanhovd	SVA	SVA1	Alnus_incana	70.348	41.4	0.0156517	0.0358532	NA	NA	NA
Alnus_incana_Vindeln	VIN	VIN1	Alnus_incana	71.57	47.67	0.0121097	0.0188456	0.00656432	0.00443591	0.00863074
Betula_pendula_Apennines	APE	APE1	Betula_pendula	70.222	NA	0.0169782	0.0304287	0.0242299	0.0168693	0.028957
Betula_pendula_Asa	ASA	ASA1	Betula_pendula	59.384	NA	0.0187593	0.031069	NA	NA	NA
Betula_pendula_Auderød	AUD	AUD1	Betula_pendula	64.08	NA	0.0201012	0.0275	0.0111682	0.00902074	0.0156149
Betula_pendula_Belagaio	BEL	BEL1	Betula_pendula	50.616	NA	0.0183548	0.0312813	0.0236041	0.0151844	0.0262686
Betula_pendula_Bozen	BOZ	BOZ3	Betula_pendula	72.175	NA	0.0152081	0.0358095	0.0188728	0.0109303	0.0246782
Betula_pendula_Fictelberg	FIC	FIC3	Betula_pendula	72.594	NA	0.0176109	0.0275762	NA	NA	NA
Betula_pendula_Göttingen	GOT	GOT3	Betula_pendula	50.444	NA	0.0182639	0.0262958	NA	NA	NA
Betula_pendula_Manziana	MAN	MAN1	Betula_pendula	66.41	NA	0.0183402	0.0181783	0.0190257	0.0148035	0.0322927
Betula_pendula_Møn	MON	MON1	Betula_pendula	69.066	NA	0.0188753	0.0265547	0.0151374	0.0117329	0.0239324
Betula_pendula_Munich	MUN	MUN2	Betula_pendula	70.642	NA	0.017962	0.0275823	0.0172725	0.0106864	0.0191327
Betula_pendula_Piteå	PIT	PIT1	Betula_pendula	68.702	NA	0.0170463	0.0326944	0.0138673	0.0153949	0.0282871
Betula_pendula_Roveniemi	ROV	ROV1	Betula_pendula	67.916	NA	0.0169618	0.0310282	0.0193734	0.0145475	0.0280182
Betula_pendula_Schorfeide-Chorin	SCH	SCH3	Betula_pendula	49.468	NA	0.0192122	0.030076	NA	NA	NA
Betula_pendula_Siljanfors	SIL	SIL1	Betula_pendula	59.884	NA	0.0175525	0.0314404	0.0171078	0.013732	0.0257035
Betula_pendula_Sundsvall	SUN	SUN1	Betula_pendula	67.762	NA	0.0146065	0.0365522	0.022237	0.0123873	0.0261543
Betula_pendula_Svanhovd	SVA	SVA1	Betula_pendula	76.798	NA	0.0165912	0.0321133	0.0166852	0.0121804	0.024165
Betula_pendula_Uppsala	UPP	UPP1	Betula_pendula	70.926	NA	0.0193268	0.0309876	0.0213894	0.0124815	0.0245097
Betula_pendula_Vindeln	VIN	VIN2	Betula_pendula	60.217	NA	0.014957	0.0294233	0.0155574	0.0122566	0.0215309
Sorbus_aucuparia_Apennines	APE	APE1	Sorbus_aucuparia	NA	9	0.0170021	0.031453	0.0221628	0.0146021	0.026039
Sorbus_aucuparia_Asa	ASA	ASA1	Sorbus_aucuparia	NA	35.2	0.0194776	0.0290488	0.0147181	0.0115725	0.0184189
Sorbus_aucuparia_Auderød	AUD	AUD1	Sorbus_aucuparia	NA	43.2	0.0196375	0.0275498	0.0160519	0.012411	0.0216717
Sorbus_aucuparia_Bozen	BOZ	BOZ3	Sorbus_aucuparia	NA	50.6	0.0170657	0.03225	0.00250898	0.00182797	0.00287457
Sorbus_aucuparia_Fictelberg	FIC	FIC3	Sorbus_aucuparia	NA	29.6	0.0191468	0.0262369	0.00853722	0.00907525	0.0134507
Sorbus_aucuparia_Göttingen	GOT	GOT3	Sorbus_aucuparia	NA	14.6	0.0183007	0.0267561	0.0135002	0.0105896	0.0172559
Sorbus_aucuparia_Møn	MON	MON1	Sorbus_aucuparia	NA	35.75	0.0194207	0.0283642	0.0147432	0.0141398	0.0229313
Sorbus_aucuparia_Munich	MUN	MUN2	Sorbus_aucuparia	NA	24.8	0.0175456	0.0267048	0.0169931	0.0136185	0.0256038
Sorbus_aucuparia_Piteå	PIT	PIT1	Sorbus_aucuparia	NA	25.4	0.0180167	0.0360594	NA	NA	NA
Sorbus_aucuparia_Roveniemi	ROV	ROV1	Sorbus_aucuparia	NA	39.4	0.0178641	0.0310056	0.0130491	0.0102505	0.0196932
Sorbus_aucuparia_Schorfeide-Chorin	SCH	SCH4	Sorbus_aucuparia	NA	22	0.0193002	0.0301441	0.00521885	0.00595826	0.00891589
Sorbus_aucuparia_Siljanfors	SIL	SIL1	Sorbus_aucuparia	NA	20.4	0.0164181	0.0310849	0.0206408	0.0136976	0.0253064
Sorbus_aucuparia_Sundsvall	SUN	SUN1	Sorbus_aucuparia	NA	7.4	0.0150301	0.0346895	0.0176697	0.00922251	0.0189347
Sorbus_aucuparia_Svanhovd	SVA	SVA1	Sorbus_aucuparia	NA	19.4	0.0155493	0.0333546	0.0182344	0.0107414	0.0215209
Sorbus_aucuparia_Uppsala	UPP	UPP1	Sorbus_aucuparia	NA	21.2	0.0179014	0.028786	0.00441791	0.00364579	0.00539903
Sorbus_aucuparia_Vindeln	VIN	VIN2	Sorbus_aucuparia	NA	48.17	0.0145607	0.0248506	0.0113923	0.0085524	0.0152006
Sorbus_domestica_Manziana	MAN	MAN2	Sorbus_domestica	NA	28	0.0190711	0.0274539	0.0103977	0.0123296	0.0210093
Sorbus_tominalis_Belagaio	BEL	BEL1	Sorbus_tominalis	NA	10.33	0.0186272	0.0303445	0.0179885	0.013925	0.0187406

[truncated: 19 more sheets: Fig. S8, Fig. S9, Fig.5a distance matrix, Fig. 5c distance matrix, Fig. 5b distance matrix, Fig. 5d distance matrix, Fig. 5e distance matrix, Fig. 5g distance matrix, Fig. 5f distance matrix, Fig. 5h distance matrix, Fig. 5n distance matrix, Fig. S4a distance matrix, Fig. 5l distance matrix, Fig. 5m distance matrix, Fig. 5i distance matrix, Fig. 5j distance matrix, Fig. S4b distance matrix, Fig. 5k distance matrix, PERMANOVA_Fig.5 & S4_metadata]
